# Supplementary material for: An in vitro model for hypertrophic adipocytes: Time‐dependent adipocyte proteome and secretome changes under high glucose and high insulin conditions
Source: J Cell Mol Med. 2020 Jul 3;24(15):8662–73. doi: 10.1111/jcmm.15497 (PMC7412416; doi:10.1111/jcmm.15497)
Supplement: Supplementary file 2 — Tables S1‐S3 [file JCMM-24-8662-s002.xlsx]

## Sheet: Table S1_Whole protein list
Table S1. list of 394 cellular proteins (Part I) and 246 secreted proteins (PartII)
Part I: 394 Cellular proteins
Order	Accession	Gene Symbol	Description	Number (n)				T14			T18			T14			Abundance (log
				T14	T18	T22		FC	P value		FC	P value		FC	P value		T14 (Mean ± SEM)	T18 (Mean ± SEM)	T22 (Mean ± SEM)
1	P15090	FABP4	Fatty acid-binding protein	9	9	9			0.339211			0.0825444			0.0162232		6,72 ± 0,02	6,64 ± 0	6,39 ± 0,04
2	P08670	VIM	Vimentin	9	9	9		1.04554	0.0738205			0.853404		1.04449	0.261555		6,58 ± 0,01	6,64 ± 0	6,63 ± 0,02
3	P49327	FASN	Fatty acid synthase	9	9	9			0.754171		1.02656	0.693631		1.01438	0.791761		6,66 ± 0,01	6,64 ± 0	6,67 ± 0,02
4	P21695	GPD1	Glycerol-3-phosphate dehydrogenase [NAD(+)], cytoplasmic	9	9	9			0.945741			0.0629905			0.12413		6,65 ± 0,01	6,64 ± 0	6,56 ± 0,01
5	P06733	ENO1	Alpha-enolase	9	9	9		1.01615	0.522982			0.292906			0.0999507		6,62 ± 0,01	6,64 ± 0	6,58 ± 0,02
6	P60709	ACTB	Actin, cytoplasmic 1	9	9	9		1.02482	0.474606		1.06889	0.448885		1.09542	0.177237		6,6 ± 0,02	6,64 ± 0	6,72 ± 0,03
7	P53396	ACLY	ATP-citrate synthase	5	5	5			0.0418519		2.1966	0.045263		2.07187	0.0623941		6,72 ± 0,02	6,64 ± 0	7,32 ± 0,25
8	P04406	GAPDH	Glyceraldehyde-3-phosphate dehydrogenase	9	9	9		1.02133	0.516981		1.05944	0.0923851		1.08205	0.0150647		6,6 ± 0,02	6,64 ± 0	6,72 ± 0,01
9	P53396	ACLY	ATP-citrate synthase	9	9	9			0.954599			0.10538			0.0786663		6,65 ± 0,01	6,64 ± 0	6,52 ± 0,02
10	P40939	HADHA	Trifunctional enzyme subunit alpha, mitochondrial	9	9	9		1.03128	0.320443			0.247642			0.893445		6,59 ± 0,02	6,64 ± 0	6,59 ± 0,02
11	P14618	PKM	Pyruvate kinase PKM	9	9	9		1.14054	1.98814e-05		1.14256	0.0218819		1.30313	0.000242127		6,45 ± 0,01	6,64 ± 0	6,82 ± 0,02
12	Q96Q06	PLIN4	Perilipin-4	9	9	9			0.0569096		1.08433	0.149031			0.0712079		6,93 ± 0,04	6,64 ± 0	6,75 ± 0,02
13	P42765	ACAA2	3-ketoacyl-CoA thiolase, mitochondrial	9	9	9			0.405888			0.271857			0.238244		6,67 ± 0,01	6,64 ± 0	6,6 ± 0,01
14	P33121	ACSL1	Long-chain-fatty-acid--CoA ligase 1	9	9	9			0.134257		1.04333	0.87688			0.0689759		6,77 ± 0,02	6,64 ± 0	6,66 ± 0,04
15	P04075	ALDOA	Fructose-bisphosphate aldolase A	9	9	9			0.459965		1.09367	0.634324		1.06124	0.831061		6,68 ± 0,02	6,64 ± 0	6,71 ± 0,05
16	P10809	HSPD1	60 kDa heat shock protein, mitochondrial	9	9	9		1.01215	0.66844		1.00156	0.845481		1.01372	0.813478		6,62 ± 0,02	6,64 ± 0	6,63 ± 0,03
17	Q09666	AHNAK	Neuroblast differentiation-associated protein AHNAK	9	9	9		1.02076	0.48447		1.06167	0.278		1.0837	0.128906		6,61 ± 0,02	6,64 ± 0	6,72 ± 0,02
18	P25705	ATP5A1	ATP synthase subunit alpha, mitochondrial	9	9	9		1.03962	0.0407726			0.750646		1.03327	0.411756		6,59 ± 0,01	6,64 ± 0	6,63 ± 0,01
19	P16671	CD36	Platelet glycoprotein 4	9	9	9			0.997943		1.04544	0.81504		1.03692	0.809668		6,64 ± 0,02	6,64 ± 0	6,67 ± 0,04
20	P68104	EEF1A1	Elongation factor 1-alpha 1	9	9	9			0.891714			0.137228			0.0513947		6,65 ± 0,02	6,64 ± 0	6,46 ± 0,04
21	P00325	ADH1B	Alcohol dehydrogenase 1B	9	9	9		1.053	0.0785473			0.710434		1.04306	0.550802		6,57 ± 0,01	6,64 ± 0	6,62 ± 0,02
22	P11021	HSPA5	78 kDa glucose-regulated protein	9	9	9			0.129003		1.02433	0.467914			0.39719		6,72 ± 0,01	6,64 ± 0	6,67 ± 0,01
23	P07355	ANXA2	Annexin A2	9	9	9			0.0603004		1.11233	0.0180422		1.05003	0.221351		6,72 ± 0,01	6,64 ± 0	6,79 ± 0,02
24	P30084	ECHS1	Enoyl-CoA hydratase, mitochondrial	9	9	9		1.11704	0.0994981			0.610389		1.0952	0.054167		6,46 ± 0,03	6,64 ± 0	6,59 ± 0,04
25	P07737	PFN1	Profilin-1	9	9	9			0.63435			0.0286923			0.0131895		6,66 ± 0,01	6,64 ± 0	6,48 ± 0,02
26	P40926	MDH2	Malate dehydrogenase, mitochondrial	9	9	9		1.00716	0.718664			0.259308			0.496387		6,63 ± 0,01	6,64 ± 0	6,59 ± 0,02
27	P68363	TUBA1B	Tubulin alpha-1B chain	9	9	9			0.906707		1.13433	0.16575		1.12732	0.146312		6,65 ± 0,01	6,64 ± 0	6,8 ± 0,03
28	P29401	TKT	Transketolase	9	9	9		1.03401	0.255586		1.14133	0.269262		1.18015	0.145607		6,59 ± 0,01	6,64 ± 0	6,79 ± 0,04
29	P04083	ANXA1	Annexin A1	9	9	9		1.11815	0.022483		1.08022	0.274779		1.20785	0.00495298		6,47 ± 0,02	6,64 ± 0	6,74 ± 0,03
30	P06576	ATP5B	ATP synthase subunit beta, mitochondrial	9	9	9		1.0048	0.772138		1.01667	0.834062		1.02155	0.71501		6,63 ± 0,01	6,64 ± 0	6,66 ± 0,02
31	Q9BQE3	TUBA1C	Tubulin alpha-1C chain	7	7	7		1.14454	0.0746185			0.0354708		1.00082	0.844449		6,4 ± 0,06	6,64 ± 0	6,42 ± 0,05
32	Q53GQ0	HSD17B12	Very-long-chain 3-oxoacyl-CoA reductase	9	9	9		1.0134	0.615862			0.174089			0.177044		6,62 ± 0,02	6,64 ± 0	6,53 ± 0,03
33	P35579	MYH9	Myosin-9	9	9	9		1.00446	0.74749		1.01611	0.761518		1.02065	0.679309		6,64 ± 0,01	6,64 ± 0	6,66 ± 0,02
34	P38646	HSPA9	Stress-70 protein, mitochondrial	9	9	9			0.016048		1.00689	0.956659			0.312297		6,72 ± 0,01	6,64 ± 0	6,64 ± 0,02
35	P07437	TUBB	Tubulin beta chain	8	8	8		1.02119	0.380698		1.17675	0.305716		1.20168	0.0934747		6,61 ± 0,02	6,64 ± 0	6,8 ± 0,06
36	P62937	PPIA	Peptidyl-prolyl cis-trans isomerase A	9	9	9			0.908597			0.22846			0.238359		6,64 ± 0,02	6,64 ± 0	6,53 ± 0,03
37	Q9NTX5	ECHDC1	Ethylmalonyl-CoA decarboxylase	9	9	9		1.05833	0.0275639		1.02244	0.92821		1.08208	0.263318		6,56 ± 0,01	6,64 ± 0	6,65 ± 0,03
38	P11142	HSPA8	Heat shock cognate 71 kDa protein	9	9	9			0.034567		1.02133	0.864004			0.246502		6,76 ± 0,01	6,64 ± 0	6,66 ± 0,03
39	P68371	TUBB4B	Tubulin beta-4B chain	9	9	9			0.774357		1.02333	0.392281		1.01309	0.560964		6,65 ± 0,01	6,64 ± 0	6,67 ± 0,01
40	P21333	FLNA	Filamin-A	9	9	9			0.444538		1.092	0.38902		1.06513	0.507183		6,68 ± 0,01	6,64 ± 0	6,74 ± 0,04
41	Q16698	DECR1	2,4-dienoyl-CoA reductase, mitochondrial	9	9	9			0.473784		1.04756	0.533382		1.01496	0.855685		6,68 ± 0,02	6,64 ± 0	6,69 ± 0,03
42	P38117	ETFB	Electron transfer flavoprotein subunit beta	9	9	9		1.00536	0.767881		1.01811	0.929959		1.02357	0.755176		6,62 ± 0,02	6,64 ± 0	6,65 ± 0,03
43	Q9BRX8	FAM213A	Redox-regulatory protein FAM213A	9	9	9		1.03603	0.38768			0.671714		1.02394	0.782552		6,58 ± 0,02	6,64 ± 0	6,61 ± 0,02
44	P50454	SERPINH1	Serpin H1	9	9	9			0.555321		1.15056	0.0301453		1.1296	0.0156667		6,67 ± 0,01	6,64 ± 0	6,83 ± 0,02
45	P13804	ETFA	Electron transfer flavoprotein subunit alpha, mitochondrial	9	9	9			0.693895			0.391753			0.215521		6,66 ± 0,01	6,64 ± 0	6,6 ± 0,01
46	Q16851	UGP2	UTP--glucose-1-phosphate uridylyltransferase	9	9	9		1.06711	0.17546			0.757751		1.06023	0.151423		6,54 ± 0,02	6,64 ± 0	6,62 ± 0,03
47	Q16853	AOC3	Membrane primary amine oxidase	9	9	9		1.03389	0.333383		1.02622	0.849643		1.061	0.440583		6,59 ± 0,02	6,64 ± 0	6,66 ± 0,03
48	Q9NQC3	RTN4	Reticulon-4	9	9	9		1.03282	0.315961			0.364679			0.610202		6,59 ± 0,02	6,64 ± 0	6,55 ± 0,03
49	P15121	AKR1B1	Aldose reductase	9	9	9		1.21327	0.00463545		1.23578	0.144997		1.49933	0.0141061		6,35 ± 0,02	6,64 ± 0	6,88 ± 0,05
50	P08133	ANXA6	Annexin A6	9	9	9			0.0137435		1.10578	0.00242801			0.483323		6,81 ± 0,02	6,64 ± 0	6,79 ± 0,01
51	Q13885	TUBB2A	Tubulin beta-2A chain	6	6	6			1.7375e-05			0.0407148			0.00423023		6,78 ± 0,01	6,64 ± 0	6,47 ± 0,05
52	Q6YN16	HSDL2	Hydroxysteroid dehydrogenase-like protein 2	9	9	9			0.642784		1.02856	0.87757		1.00162	0.926747		6,67 ± 0,02	6,64 ± 0	6,66 ± 0,03
53	P12814	ACTN1	Alpha-actinin-1	9	9	9		1.02389	0.34257		1.20078	0.0781909		1.22947	0.0266247		6,61 ± 0,01	6,64 ± 0	6,87 ± 0,04
54	Q04828	AKR1C1	Aldo-keto reductase family 1 member C1	9	9	9		1.04445	0.323263			0.226701			0.605817		6,57 ± 0,02	6,64 ± 0	6,53 ± 0,03
55	P07195	LDHB	L-lactate dehydrogenase B chain	9	9	9		1.00122	0.863524		1.30344	0.0993897		1.30504	0.127137		6,64 ± 0,02	6,64 ± 0	6,95 ± 0,05
56	P52895	AKR1C2	Aldo-keto reductase family 1 member C2	8	8	8			0.116447			0.150737			0.0853013		6,81 ± 0,04	6,64 ± 0	6,44 ± 0,06
57	P14625	HSP90B1	Endoplasmin	9	9	9			0.0658735		1.02078	0.778197			0.00168916		6,81 ± 0,02	6,64 ± 0	6,66 ± 0,02
58	Q99714	HSD17B10	3-hydroxyacyl-CoA dehydrogenase type-2	9	9	9			0.368624		1.00767	0.890304			0.42036		6,7 ± 0,02	6,64 ± 0	6,63 ± 0,03
59	P08758	ANXA5	Annexin A5	9	9	9			0.793242		1.18767	0.26526		1.17333	0.251899		6,66 ± 0,01	6,64 ± 0	6,82 ± 0,05
60	P02545	LMNA	Prelamin-A/C	8	8	8		1.03133	0.41415		1.13362	0.327933		1.16914	0.146269		6,6 ± 0,01	6,64 ± 0	6,78 ± 0,05
61	P02751	FN1	Fibronectin	9	9	9		1.01995	0.498304			0.553492			0.672225		6,61 ± 0,02	6,64 ± 0	6,58 ± 0,04
62	P21796	VDAC1	Voltage-dependent anion-selective channel protein 1	9	9	9		1.02087	0.449007		1.01056	0.926879		1.03165	0.480579		6,61 ± 0,01	6,64 ± 0	6,65 ± 0,02
63	P60174	TPI1	Triosephosphate isomerase	8	8	8			0.0854851			0.383441			0.0163784		6,71 ± 0,01	6,64 ± 0	6,6 ± 0,02
64	Q9Y490	TLN1	Talin-1	9	9	9			0.0934875		1.03144	0.666198			0.771802		6,69 ± 0,01	6,64 ± 0	6,68 ± 0,02
65	O75390	CS	Citrate synthase, mitochondrial	9	9	9			0.762218		1.05011	0.86458		1.01493	0.966025		6,67 ± 0,03	6,64 ± 0	6,67 ± 0,04
66	P52209	PGD	6-phosphogluconate dehydrogenase, decarboxylating	9	9	9		1.01615	0.40952		1.00644	0.816829		1.02269	0.503742		6,62 ± 0,01	6,64 ± 0	6,65 ± 0,01
67	P0C0S8	HIST1H2AG; HIST1H2AM; HIST1H2AI; HIST1H2AK; HIST1H2AL	Histone H2A type 1	9	9	9		1.00705	0.715862		1.00433	0.680323		1.01141	0.809843		6,61 ± 0,03	6,64 ± 0	6,56 ± 0,07
68	O60240	PLIN1	Perilipin-1	9	9	9			0.12628			0.636582			0.110982		6,72 ± 0,01	6,64 ± 0	6,61 ± 0,02
69	P30041	PRDX6	Peroxiredoxin-6	9	9	9			0.901349			0.624153			0.69709		6,64 ± 0,02	6,64 ± 0	6,61 ± 0,03
70	P00558	PGK1	Phosphoglycerate kinase 1	9	9	9			0.38252		1.15267	0.238983		1.07648	0.384844		6,72 ± 0,03	6,64 ± 0	6,8 ± 0,04
71	P45880	VDAC2	Voltage-dependent anion-selective channel protein 2	9	9	9			0.400804		1.06278	0.470754		1.02607	0.802612		6,69 ± 0,02	6,64 ± 0	6,71 ± 0,03
72	O75874	IDH1	Isocitrate dehydrogenase [NADP] cytoplasmic	9	9	9		1.01706	0.606138			0.497816			0.518198		6,61 ± 0,02	6,64 ± 0	6,56 ± 0,04
73	P10515	DLAT	Dihydrolipoyllysine-residue acetyltransferase component of pyruvate dehydrogenase complex, mitochondrial	9	9	9			0.680501			0.700758			0.604604		6,66 ± 0,01	6,64 ± 0	6,61 ± 0,03
74	P55084	HADHB	Trifunctional enzyme subunit beta, mitochondrial	9	9	9		1.04433	0.320615		1.12478	0.399635		1.17463	0.151558		6,57 ± 0,02	6,64 ± 0	6,76 ± 0,04
75	O75891	ALDH1L1	Cytosolic 10-formyltetrahydrofolate dehydrogenase	9	9	9			0.89766			0.712808			0.648488		6,65 ± 0,01	6,64 ± 0	6,62 ± 0,02
76	P07108	DBI	Acyl-CoA-binding protein	9	9	9		1.02087	0.546499		1.00911	0.819142		1.03017	0.894636		6,6 ± 0,02	6,64 ± 0	6,62 ± 0,04
77	P23528	CFL1	Cofilin-1	9	9	9			0.280158			0.774093			0.322204		6,72 ± 0,02	6,64 ± 0	6,62 ± 0,03
78	P04792	HSPB1	Heat shock protein beta-1	9	9	9		1.09783	0.0404312		1.12667	0.312892		1.23689	0.074683		6,5 ± 0,02	6,64 ± 0	6,77 ± 0,04
79	P07339	CTSD	Cathepsin D	9	9	9		1.13565	0.00904455		1.05078	0.362574		1.19331	0.0410826		6,45 ± 0,02	6,64 ± 0	6,7 ± 0,02
80	O43707	ACTN4	Alpha-actinin-4	9	9	9			0.208946			0.515097			0.311523		6,69 ± 0,01	6,64 ± 0	6,59 ± 0,03
81	Q14914	PTGR1	Prostaglandin reductase 1	9	9	9			0.226735			0.571844			0.162197		6,73 ± 0,02	6,64 ± 0	6,61 ± 0,02
82	P18206	VCL	Vinculin	9	9	9			0.939718		1.26456	0.0330288		1.2471	0.0630801		6,65 ± 0,02	6,64 ± 0	6,94 ± 0,04
83	P48163	ME1	NADP-dependent malic enzyme	9	9	9		1.07066	0.00916789		1.06144	0.151908		1.13645	0.00303283		6,54 ± 0,01	6,64 ± 0	6,72 ± 0,02
84	P55072	VCP	Transitional endoplasmic reticulum ATPase	9	9	9			0.0650534		1.06789	0.204959		1.01963	0.792602		6,71 ± 0,01	6,64 ± 0	6,73 ± 0,02
85	P07900	HSP90AA1	Heat shock protein HSP 90-alpha	9	9	9			0.991616		1.03744	0.928437		1.01302	0.895855		6,65 ± 0,04	6,64 ± 0	6,63 ± 0,05
86	P27797	CALR	Calreticulin	9	9	9			0.272822			0.588729			0.133555		6,74 ± 0,03	6,64 ± 0	6,59 ± 0,03
87	P32119	PRDX2	Peroxiredoxin-2	9	9	9			0.56271		1.13944	0.267481		1.11625	0.36368		6,67 ± 0,01	6,64 ± 0	6,79 ± 0,04
88	Q01469	FABP5	Fatty acid-binding protein	9	9	9			0.0475074		1.04511	0.438133			0.203832		6,81 ± 0,02	6,64 ± 0	6,7 ± 0,02
89	P63104	YWHAZ	14-3-3 protein zeta/delta	9	9	9			0.324748			0.505784			0.0807993		6,73 ± 0,02	6,64 ± 0	6,58 ± 0,03
90	P00966	ASS1	Argininosuccinate synthase	9	9	9		1.02319	0.383175			0.518445			0.77227		6,61 ± 0,01	6,64 ± 0	6,58 ± 0,03
91	P49189	ALDH9A1	4-trimethylaminobutyraldehyde dehydrogenase	9	9	9		1.04336	0.463673		1.06344	0.956344		1.10955	0.205226		6,53 ± 0,05	6,64 ± 0	6,65 ± 0,06
92	P09382	LGALS1	Galectin-1	9	9	9			0.306887		1.245	0.214632		1.16828	0.309841		6,72 ± 0,02	6,64 ± 0	6,87 ± 0,06
93	P24752	ACAT1	Acetyl-CoA acetyltransferase, mitochondrial	9	9	9		1.00022	0.774961		1.05378	0.531227		1.05401	0.410286		6,61 ± 0,03	6,64 ± 0	6,7 ± 0,03
94	P08238	HSP90AB1	Heat shock protein HSP 90-beta	5	5	5			0.0318795			0.171553			0.018413		6,75 ± 0,04	6,64 ± 0	6,51 ± 0,1
95	P30044	PRDX5	Peroxiredoxin-5, mitochondrial	9	9	9		1.03591	0.362736		1.15689	0.0542328		1.19843	0.00630364		6,58 ± 0,02	6,64 ± 0	6,83 ± 0,03
96	Q9NR19	ACSS2	Acetyl-coenzyme A synthetase, cytoplasmic	9	9	9		1.04082	0.131461			0.443982		1.0059	0.932715		6,58 ± 0,01	6,64 ± 0	6,58 ± 0,03
97	P00338	LDHA	L-lactate dehydrogenase A chain	9	9	9			0.332701		1.11022	0.554153		1.05312	0.806543		6,71 ± 0,02	6,64 ± 0	6,73 ± 0,05
98	P40925	MDH1	Malate dehydrogenase, cytoplasmic	8	8	8			0.525785		1.02587	0.704422			0.481844		6,69 ± 0,03	6,64 ± 0	6,63 ± 0,05
99	P61604	HSPE1	10 kDa heat shock protein, mitochondrial	9	9	9		1.04944	0.264089		1.15122	0.679625		1.20814	0.331017		6,56 ± 0,02	6,64 ± 0	6,73 ± 0,06
100	P51659	HSD17B4	Peroxisomal multifunctional enzyme type 2	9	9	9		1.00739	0.722469			0.134747			0.45353		6,63 ± 0,01	6,64 ± 0	6,58 ± 0,01
101	P09622	DLD	Dihydrolipoyl dehydrogenase, mitochondrial	9	9	9		1.0888	0.264232			0.704405		1.08456	0.361786		6,48 ± 0,04	6,64 ± 0	6,6 ± 0,04
102	P05091	ALDH2	Aldehyde dehydrogenase, mitochondrial	9	9	9		1.03722	0.407471		1.16433	0.151053		1.20768	0.00137348		6,57 ± 0,03	6,64 ± 0	6,83 ± 0,04
103	P07602	PSAP	Sap-mu-9 of Prosaposin	9	9	9		1.06295	0.0461175		1.14244	0.0231185		1.21436	0.00154741		6,55 ± 0,01	6,64 ± 0	6,82 ± 0,02
104	O95202	LETM1	LETM1 and EF-hand domain-containing protein 1, mitochondrial	9	9	9			0.137306		1.07367	0.0965879		1.04105	0.290855		6,69 ± 0,01	6,64 ± 0	6,74 ± 0,02
105	P07237	P4HB	Protein disulfide-isomerase	9	9	9		1.00773	0.700783			0.587504			0.612527		6,63 ± 0,01	6,64 ± 0	6,59 ± 0,03
106	Q15149	PLEC	Plectin	7	7	7			0.663069		1.147	0.131526		1.13677	0.174638		6,64 ± 0,03	6,64 ± 0	6,81 ± 0,05
107	P11498	PC	Pyruvate carboxylase, mitochondrial	9	9	9		1.02975	0.410184		1.20589	0.138012		1.24176	0.028176		6,59 ± 0,02	6,64 ± 0	6,86 ± 0,04
108	P23141	CES1	Liver carboxylesterase 1	9	9	9		1.19	0.00452574		1.28967	0.01421		1.53471	0.000962511		6,38 ± 0,02	6,64 ± 0	6,98 ± 0,04
109	Q9BUF5	TUBB6	Tubulin beta-6 chain	8	8	8			0.073347		1.071	0.177702		1.00824	0.954712		6,73 ± 0,02	6,64 ± 0	6,73 ± 0,02
110	Q15847	ADIRF	Adipogenesis regulatory factor	9	9	9			0.272076		1.02033	0.717345			0.389192		6,76 ± 0,03	6,64 ± 0	6,57 ± 0,06
111	Q16836	HADH	Hydroxyacyl-coenzyme A dehydrogenase, mitochondrial	9	9	9		1.01741	0.434542		1.07422	0.64955		1.09292	0.428946		6,62 ± 0,01	6,64 ± 0	6,7 ± 0,04
112	P04179	SOD2	Superoxide dismutase [Mn], mitochondrial	9	9	9		1.26707	0.0123849		1.53322	0.00337874		1.9427	9,62255741779029E		6,26 ± 0,04	6,64 ± 0	7,2 ± 0,05
113	P42330	AKR1C3	Aldo-keto reductase family 1 member C3	8	8	8			0.495976			0.465071			0.287594		6,7 ± 0,03	6,64 ± 0	6,61 ± 0,03
114	Q00610	CLTC	Clathrin heavy chain 1	9	9	9		1.01044	0.698627			0.15493			0.224415		6,62 ± 0,02	6,64 ± 0	6,55 ± 0,02
115	Q14315	FLNC	Filamin-C	7	7	7			0.32782		1.06057	0.0878082		1.02556	0.0241906		6,68 ± 0,02	6,64 ± 0	6,72 ± 0,02
116	Q16555	DPYSL2	Dihydropyrimidinase-related protein 2	9	9	9			0.977958		1.06422	0.249387		1.05601	0.125789		6,65 ± 0,02	6,64 ± 0	6,72 ± 0,02
117	P26038	MSN	Moesin	8	8	8		1.06995	0.0303074		1.0385	0.571094		1.11114	0.0678107		6,54 ± 0,01	6,64 ± 0	6,68 ± 0,03
118	P37837	TALDO1	Transaldolase	9	9	9			0.29571		1.22844	0.308015		1.15709	0.554064		6,72 ± 0,02	6,64 ± 0	6,84 ± 0,06
119	Q6NZI2	PTRF; CAVIN1	polymerase I and transcript release factor	8	8	8		1.03748	0.242012		1.182	0.173343		1.2263	0.0454567		6,58 ± 0,02	6,64 ± 0	6,84 ± 0,05
120	Q13228	SELENBP1	of Selenium-binding protein 1	9	9	9		1.06095	0.0620524		1.19656	0.0376164		1.26948	0.0106219		6,55 ± 0,01	6,64 ± 0	6,88 ± 0,03
121	P30837	ALDH1B1	Aldehyde dehydrogenase X, mitochondrial	8	8	8			0.257329		1.40387	0.160397		1.32974	0.22745		6,71 ± 0,02	6,64 ± 0	6,96 ± 0,09
122	P04843	RPN1	Dolichyl-diphosphooligosaccharide--protein glycosyltransferase subunit 1	9	9	9			0.0936279		1.34022	0.0939651		1.22556	0.224031		6,76 ± 0,02	6,64 ± 0	6,97 ± 0,06
123	Q06830	PRDX1	Peroxiredoxin-1	9	9	9			0.286208		1.31756	0.146661		1.27368	0.207756		6,69 ± 0,01	6,64 ± 0	6,93 ± 0,06
124	P17931	LGALS3	Galectin-3	9	9	9		1.15311	0.00337942		1.003	0.735595		1.15657	0.206449		6,43 ± 0,02	6,64 ± 0	6,59 ± 0,05
125	Q96CM8	ACSF2	Acyl-CoA synthetase family member 2, mitochondrial	9	9	9			0.277252		1.10722	0.581239			0.348803		6,83 ± 0,05	6,64 ± 0	6,73 ± 0,05
126	P62258	YWHAE	14-3-3 protein epsilon	8	8	8			0.833284			0.162757			0.373274		6,64 ± 0,03	6,64 ± 0	6,56 ± 0,02
127	P53602	MVD	Diphosphomevalonate decarboxylase	7	7	7			0.504634			0.0758955			0.0695079		6,67 ± 0,01	6,64 ± 0	6,42 ± 0,06
128	Q13510	ASAH1	Acid ceramidase	9	9	9		1.001	0.776337		1.00333	0.74374		1.00434	0.863017		6,61 ± 0,03	6,64 ± 0	6,59 ± 0,05
129	P49411	TUFM	Elongation factor Tu, mitochondrial	9	9	9		1.02881	0.242483		1.01611	0.930393		1.04538	0.527395		6,6 ± 0,01	6,64 ± 0	6,65 ± 0,03
130	P06744	GPI	Glucose-6-phosphate isomerase	9	9	9		1.015	0.641611			0.709618		1.0115	0.788969		6,61 ± 0,02	6,64 ± 0	6,58 ± 0,05
131	P30086	PEBP1	Phosphatidylethanolamine-binding protein 1	9	9	9			0.213223		1.14056	0.109291		1.03405	0.436699		6,76 ± 0,03	6,64 ± 0	6,81 ± 0,03
132	P35232	PHB	Prohibitin	9	9	9			0.804608		1.14078	0.193812		1.12737	0.182594		6,66 ± 0,01	6,64 ± 0	6,8 ± 0,04
133	P11476	RAB1A	Ras-related protein Rab-1A	9	9	9			0.000627586		1.01433	0.931241			0.0182984		6,81 ± 0,01	6,64 ± 0	6,65 ± 0,02
134	P11413	G6PD	Glucose-6-phosphate 1-dehydrogenase	9	9	9			0.926634		1.01556	0.988395		1.00761	0.934034		6,64 ± 0,03	6,64 ± 0	6,65 ± 0,03
135	Q14697	GANAB	Neutral alpha-glucosidase AB	9	9	9			0.718214		1.01922	0.944366		1.00273	0.893467		6,66 ± 0,01	6,64 ± 0	6,65 ± 0,03
136	P30101	PDIA3	Protein disulfide-isomerase A3	7	7	7		1.05868	0.0943278		1.24614	0.299177		1.31927	0.069271		6,55 ± 0,02	6,64 ± 0	6,85 ± 0,09
137	P62906	RPL10A	60S ribosomal protein L10A	9	9	9			0.0423223			0.432569			0.0475294		6,76 ± 0,01	6,64 ± 0	6,57 ± 0,03
138	P99999	CYCS	Cytochrome c	9	9	9			0.639626			0.579514			0.169431		6,68 ± 0,03	6,64 ± 0	6,58 ± 0,04
139	Q9Y277	VDAC3	Voltage-dependent anion-selective channel protein 3	9	9	9			0.821318			0.488247			0.336574		6,66 ± 0,02	6,64 ± 0	6,6 ± 0,02
140	O00159	MYO1C	Unconventional myosin-Ic	9	9	9		1.07335	0.272932			0.613787		1.052	0.216586		6,51 ± 0,04	6,64 ± 0	6,58 ± 0,04
141	P09211	GSTP1	Glutathione S-transferase P	8	8	8			0.544253		1.07937	0.272857		1.06146	0.290058		6,66 ± 0,01	6,64 ± 0	6,74 ± 0,03
142	P23284	PPIB	Peptidyl-prolyl cis-trans isomerase B	8	8	8			0.391911		1.08812	0.527981		1.01021	0.928997		6,73 ± 0,03	6,64 ± 0	6,71 ± 0,05
143	O00763	ACACB	Acetyl-CoA carboxylase 2	9	9	9			0.23632			0.574551			0.105195		6,77 ± 0,03	6,64 ± 0	6,62 ± 0,02
144	Q13011	ECH1	Delta(3,5)-Delta(2,4)-dienoyl-CoA isomerase, mitochondrial	9	9	9			0.204646			0.159153			0.0148835		6,73 ± 0,02	6,64 ± 0	6,57 ± 0,02
145	P17987	TCP1	T-complex protein 1 subunit alpha	9	9	9		1.02892	0.333225			0.248936			0.532112		6,6 ± 0,01	6,64 ± 0	6,53 ± 0,03
146	P11310	ACADM	Medium-chain specific acyl-CoA dehydrogenase, mitochondrial	9	9	9			0.779675		1.08267	0.302389		1.06995	0.427915		6,66 ± 0,01	6,64 ± 0	6,74 ± 0,03
147	Q15084	PDIA6	Protein disulfide-isomerase A6	9	9	9			0.633273			0.665022			0.448373		6,68 ± 0,02	6,64 ± 0	6,61 ± 0,02
148	P11177	PDHB	Pyruvate dehydrogenase E1 component subunit beta, mitochondrial	8	8	8		1.07455	0.0450884			0.280138		1.01007	0.856748		6,53 ± 0,02	6,64 ± 0	6,52 ± 0,04
149	P63241	EIF5A	Eukaryotic translation initiation factor 5A-1	9	9	9			0.01681			0.00309815			3.07139e-05		6,74 ± 0,01	6,64 ± 0	6,49 ± 0,01
150	P02511	CRYAB	Alpha-crystallin B chain	9	9	9		1.18033	0.0104473		1.20478	0.0049144		1.42203	0.000743461		6,39 ± 0,02	6,64 ± 0	6,9 ± 0,02
151	Q99497	PARK7	Protein deglycase DJ-1	8	8	8		1.0986	0.0477039		1.117	0.300957		1.22714	0.071729		6,49 ± 0,03	6,64 ± 0	6,77 ± 0,04
152	P00387	CYB5R3	NADH-cytochrome b5 reductase 3	9	9	9		1.03034	0.336256			0.689952		1.01946	0.842949		6,59 ± 0,02	6,64 ± 0	6,61 ± 0,03
153	P10620	MGST1	Microsomal glutathione S-transferase 1	9	9	9		1.04797	0.353839		1.02556	0.946135		1.07476	0.371059		6,55 ± 0,03	6,64 ± 0	6,65 ± 0,03
154	Q13085	ACACA	Acetyl-CoA carboxylase 1	9	9	9		1.08095	0.106878		1.10256	0.243883		1.19181	0.0223601		6,52 ± 0,02	6,64 ± 0	6,76 ± 0,03
155	P11766	ADH5	Alcohol dehydrogenase class-3	9	9	9			0.851037		1.07911	0.636799		1.04779	0.765615		6,66 ± 0,03	6,64 ± 0	6,71 ± 0,04
156	P0DMV8	HSPA1A; HSPA1B	Heat shock 70 kDa protein 1A	9	9	9		1.00908	0.670525			0.394001			0.994014		6,6 ± 0,03	6,64 ± 0	6,6 ± 0,02
157	P07099	EPHX1	Epoxide hydrolase 1	7	7	7		1.07825	0.00871991		1.21914	0.0174214		1.31454	0.00437491		6,53 ± 0,02	6,64 ± 0	6,9 ± 0,04
158	P16152	CBR1; SETD4	Carbonyl reductase [NADPH] 1	8	8	8		1.02525	0.482887		1.02575	0.667104		1.05165	0.50147		6,6 ± 0,01	6,64 ± 0	6,67 ± 0,02
159	P05141	SLC25A5	ADP/ATP translocase 2	8	8	8			0.0648223		1.15875	0.150871			0.549206		6,87 ± 0,04	6,64 ± 0	6,81 ± 0,05
160	Q9H0U4	RAB1B	Ras-related protein Rab-1B	5	5	5			2,48204375929004E			0.0278314			0.000327367		6,86 ± 0,01	6,64 ± 0	6,51 ± 0,05
161	Q99536	VAT1	Synaptic vesicle membrane protein VAT-1 homolog	7	7	7		1.0846	0.245228		1.22971	0.0203971		1.33375	0.00239182		6,5 ± 0,04	6,64 ± 0	6,92 ± 0,04
162	Q99832	CCT7	T-complex protein 1 subunit eta	6	6	6			0.278772		1.0235	0.867773		1.00804	0.676331		6,66 ± 0,01	6,64 ± 0	6,65 ± 0,05
163	P16435	POR	NADPH--cytochrome P450 reductase	8	8	8			0.0398064		1.02988	0.842101			0.0720995		6,77 ± 0,02	6,64 ± 0	6,66 ± 0,03
164	Q9NUJ1	ABHD10	Mycophenolic acid acyl-glucuronide esterase, mitochondrial	8	8	8			0.917457		1.06625	0.865169		1.05413	0.894511		6,63 ± 0,03	6,64 ± 0	6,66 ± 0,07
165	Q07065	CKAP4	Cytoskeleton-associated protein 4	7	7	7			0.510139		1.06457	0.460852		1.0073	0.937165		6,7 ± 0,03	6,64 ± 0	6,72 ± 0,04
166	P22307	SCP2	Non-specific lipid-transfer protein	6	6	6		1.02687	0.17819		1.25333	0.476488		1.28701	0.365013		6,6 ± 0,02	6,64 ± 0	6,77 ± 0,13
167	P04080	CSTB	Cystatin-B	7	7	7		1.05216	0.159954		1.22286	0.208114		1.28664	0.0503285		6,55 ± 0,03	6,64 ± 0	6,87 ± 0,07
168	P14324	FDPS	Farnesyl pyrophosphate synthase	9	9	9			0.433491		1.08256	0.13241		1.01205	0.761646		6,72 ± 0,03	6,64 ± 0	6,75 ± 0,02
169	P49748	ACADVL	Very long-chain specific acyl-CoA dehydrogenase, mitochondrial	8	8	8			5.54494e-05		1.00463	0.760245			0.000207596		6,86 ± 0,01	6,64 ± 0	6,64 ± 0,02
170	P16615	ATP2A2	Sarcoplasmic/endoplasmic reticulum calcium ATPase 2	9	9	9			0.0685318		1.02189	0.890387			0.122443		6,82 ± 0,03	6,64 ± 0	6,66 ± 0,03
171	P08729	KRT7	Keratin, type II cytoskeletal 7	6	6	6			0.0158701			0.109787			0.0069657		6,77 ± 0,02	6,64 ± 0	6,53 ± 0,05
172	P11586	MTHFD1	C-1-tetrahydrofolate synthase, cytoplasmic	9	9	9			0.267724		1.08867	0.463624		1.0449	0.762026		6,7 ± 0,01	6,64 ± 0	6,73 ± 0,04
173	P35237	SERPINB6	Serpin B6	7	7	7			0.250782		1.00643	0.624498			0.296753		6,68 ± 0,02	6,64 ± 0	6,63 ± 0,04
174	Q01995	TAGLN	Transgelin	7	7	7			0.000733214			0.750179			0.0128426		6,81 ± 0,01	6,64 ± 0	6,62 ± 0,03
175	P46782	RPS5	40S ribosomal protein S5	9	9	9			0.263692			0.226415			0.0861252		6,75 ± 0,03	6,64 ± 0	6,44 ± 0,05
176	P05556	ITGB1	Integrin beta-1	9	9	9			0.7545		1.19133	0.0442881		1.16177	0.0614413		6,67 ± 0,02	6,64 ± 0	6,87 ± 0,03
177	P22392	NME1	Nucleoside diphosphate kinase B	9	9	9			0.33006		1.18289	0.455416		1.06205	0.849267		6,76 ± 0,04	6,64 ± 0	6,79 ± 0,06
178	P36871	PGM1	Phosphoglucomutase-1	5	5	5			0.0290257		2.1788	0.0949461		2.0219	0.182983		6,74 ± 0,03	6,64 ± 0	7,21 ± 0,25
179	Q9UHG3	PCYOX1	Prenylcysteine oxidase 1	9	9	9		1.00919	0.686656		1.10244	0.275992		1.11258	0.196486		6,62 ± 0,01	6,64 ± 0	6,76 ± 0,03
180	P50990	CCT8	T-complex protein 1 subunit theta	7	7	7			0.00673292			0.201117			0.0826443		6,73 ± 0,01	6,64 ± 0	6,56 ± 0,04
181	P08559	PDHA1	Pyruvate dehydrogenase E1 component subunit alpha, somatic form, mitochondrial	8	8	8		1.05471	0.108311		1.0085	0.960736		1.06368	0.182942		6,56 ± 0,02	6,64 ± 0	6,64 ± 0,03
182	P08473	MME	Neprilysin	7	7	7			0.00595091		1.268	0.00318913		1.09028	0.198121		6,85 ± 0,03	6,64 ± 0	6,96 ± 0,04
183	Q86TX2	ACOT1	Acyl-coenzyme A thioesterase 1	9	9	9			0.701375			0.449251			0.348974		6,67 ± 0,02	6,64 ± 0	6,58 ± 0,03
184	P53597	SUCLG1	Succinyl-CoA ligase [ADP/GDP-forming] subunit alpha, mitochondrial	8	8	8		1.01859	0.360466		1.19675	0.805125		1.219	0.485411		6,6 ± 0,02	6,64 ± 0	6,72 ± 0,09
185	O95831	AIFM1	Apoptosis-inducing factor 1, mitochondrial	9	9	9		1.04312	0.0719663		1.03078	0.64005		1.07522	0.114005		6,58 ± 0,01	6,64 ± 0	6,68 ± 0,02
186	P18669	PGAM1	Phosphoglycerate mutase 1	8	8	8			0.092238		1.12413	0.224891		1.08848	0.539535		6,69 ± 0,01	6,64 ± 0	6,79 ± 0,04
187	P13639	EEF2	Elongation factor 2	8	8	8			0.0776731		1.25537	0.754497		1.10923	0.713646		6,8 ± 0,03	6,64 ± 0	6,7 ± 0,1
188	P00367	GLUD1	Glutamate dehydrogenase 1, mitochondrial	8	8	8		1.01227	0.624743		1.19675	0.271439		1.21144	0.0918015		6,6 ± 0,03	6,64 ± 0	6,8 ± 0,07
189	P50991	CCT4	T-complex protein 1 subunit delta	9	9	9			0.997498			0.497781			0.473894		6,64 ± 0,02	6,64 ± 0	6,58 ± 0,03
190	P60981	DSTN	Destrin	8	8	8			0.724907		1.00275	0.89273			0.874125		6,64 ± 0,02	6,64 ± 0	6,64 ± 0,03
191	P61978	HNRNPK	Heterogeneous nuclear ribonucleoprotein K	9	9	9			0.568916			0.56846			0.42535		6,68 ± 0,02	6,64 ± 0	6,6 ± 0,02
192	P48643	CCT5	T-complex protein 1 subunit epsilon	8	8	8			0.321187			0.539625			0.105366		6,7 ± 0,02	6,64 ± 0	6,58 ± 0,04
193	P21964	COMT	Catechol O-methyltransferase	9	9	9			0.319483		1.08433	0.256163		1.03841	0.425226		6,7 ± 0,02	6,64 ± 0	6,74 ± 0,03
194	O75083	WDR1	WD repeat-containing protein 1	6	6	6			0.00297204		1.033	0.264118			0.280821		6,72 ± 0,01	6,64 ± 0	6,69 ± 0,02
195	P61224	RAP1B	Ras-related protein Rap-1b	9	9	9			0.530297		1.15411	0.36944		1.10113	0.513581		6,69 ± 0,02	6,64 ± 0	6,78 ± 0,05
196	P62805	HIST1H4A; HIST1H4F; HIST1H4D; HIST1H4J; HIST1H4H; HIST1H4C; HIST4H4; HIST2H4B; HIST1H4E; HIST1H4I; HIST1H4B; HIST2H4A; HIST1H4K; HIST1H4L	Histone H4	7	7	7			0.00207324		1.08171	0.180951			0.119113		6,84 ± 0,02	6,64 ± 0	6,74 ± 0,03
197	P60842	EIF4A1	Eukaryotic initiation factor 4A-I	7	7	7			2.79043e-05		1.027	0.88251			0.0559332		6,81 ± 0,01	6,64 ± 0	6,67 ± 0,03
198	P36957	DLST	Dihydrolipoyllysine-residue succinyltransferase component of 2-oxoglutarate dehydrogenase complex, mitochondrial	8	8	8		1.0054	0.738903		1.329	0.619687		1.33618	0.305577		6,59 ± 0,04	6,64 ± 0	6,77 ± 0,1
199	P36542	ATP5C1	ATP synthase subunit gamma, mitochondrial	5	5	5		1.0337	0.689877			0.243058			0.211525		6,57 ± 0,06	6,64 ± 0	6,42 ± 0,15
200	Q96RQ3	MCCC1	Methylcrotonoyl-CoA carboxylase subunit alpha, mitochondrial	9	9	9		1.02552	0.399946			0.627741		1.01128	0.826134		6,6 ± 0,02	6,64 ± 0	6,57 ± 0,05
201	Q16891	IMMT	MICOS complex subunit Mic60	9	9	9			0.966789		1.06622	0.873115		1.06244	0.879718		6,65 ± 0,01	6,64 ± 0	6,67 ± 0,05
202	P00441	SOD1	Superoxide dismutase [Cu-Zn]	7	7	7		1.07975	0.156821		1.27457	0.344474		1.37621	0.108645		6,5 ± 0,04	6,64 ± 0	6,76 ± 0,11
203	P51149	RAB7A	Ras-related protein Rab-7a	9	9	9			0.765273			0.219348			0.105356		6,66 ± 0,02	6,64 ± 0	6,47 ± 0,04
204	P40227	CCT6A	T-complex protein 1 subunit zeta	9	9	9			0.97267			0.735163			0.730635		6,64 ± 0,02	6,64 ± 0	6,62 ± 0,02
205	P32969	RPL9	60S ribosomal protein L9	9	9	9			0.118027			0.0830184			0.000471314		6,79 ± 0,03	6,64 ± 0	6,42 ± 0,04
206	P50914	RPL14	60S ribosomal protein L14	9	9	9			0.045463		1.06767	0.984731			0.0237132		6,92 ± 0,04	6,64 ± 0	6,64 ± 0,06
207	Q9HDC9	APMAP	Adipocyte plasma membrane-associated protein	8	8	8			0.292341		1.15	0.324623		1.11895	0.503604		6,68 ± 0,01	6,64 ± 0	6,78 ± 0,05
208	Q99798	ACO2	Aconitate hydratase, mitochondrial	7	7	7			0.538908		1.14214	0.430252		1.04278	0.726209		6,74 ± 0,04	6,64 ± 0	6,73 ± 0,08
209	A1L0T0	ILVBL	Acetolactate synthase-like protein	7	7	7			0.0442671		1.02514	0.715335			0.0969722		6,8 ± 0,03	6,64 ± 0	6,66 ± 0,04
210	P06737	PYGL	Glycogen phosphorylase	8	8	8		1.0589	0.11742		1.19762	0.0733494		1.26817	0.0200991		6,56 ± 0,02	6,64 ± 0	6,87 ± 0,04
211	P07226	TPM4	Tropomyosin alpha-4 chain	6	6	6		1.0304	0.279307			0.440568			0.846877		6,58 ± 0,04	6,64 ± 0	6,56 ± 0,05
212	P28066	PSMA5	Proteasome subunit alpha type-5	8	8	8			0.202209		1.00112	0.532554			0.154523		6,76 ± 0,03	6,64 ± 0	6,57 ± 0,07
213	P62873	GNB1	Guanine nucleotide-binding protein G(I)/G(S)/G(T) subunit beta-1	7	7	7		1.02624	0.634101		1.08229	0.828086		1.11069	0.568418		6,58 ± 0,04	6,64 ± 0	6,69 ± 0,07
214	P06703	S100A6	Protein S100-A6	6	6	6		1.11815	0.0294379		1.913	0.289459		2.13902	0.0771585		6,46 ± 0,05	6,64 ± 0	7,03 ± 0,2
215	Q01082	SPTBN1	Spectrin beta chain, non-erythrocytic 1	6	6	6			0.30484			0.0237748			0.0145124		6,67 ± 0,02	6,64 ± 0	6,45 ± 0,04
216	P48047	ATP5O	ATP synthase subunit O, mitochondrial	5	5	5			0.567486		1.5586	0.0413979		1.4365	0.0697724		6,69 ± 0,09	6,64 ± 0	7,13 ± 0,15
217	P23396	RPS3	40S ribosomal protein S3	7	7	7		1.00517	0.988018		1.05429	0.977718		1.05974	0.978329		6,63 ± 0,02	6,64 ± 0	6,66 ± 0,06
218	P36542	ATP5C1	ATP synthase subunit gamma, mitochondrial	7	7	7		1.10637	0.184911			0.0851256			0.278891		6,46 ± 0,05	6,64 ± 0	6,34 ± 0,07
219	P07954	FH	Fumarate hydratase, mitochondrial	5	5	5		1.01502	0.0529266		1.014	0.826275		1.02923	0.553422		6,62 ± 0,01	6,64 ± 0	6,65 ± 0,04
220	P09110	ACAA1	3-ketoacyl-CoA thiolase, peroxisomal	8	8	8		1.04452	0.247956			0.451407		1.00823	0.836873		6,58 ± 0,02	6,64 ± 0	6,57 ± 0,04
221	Q13423	NNT	NAD(P) transhydrogenase, mitochondrial	6	6	6			0.15971			0.100814			0.040244		6,68 ± 0,02	6,64 ± 0	6,43 ± 0,07
222	Q9BTZ2	DHRS4	Dehydrogenase/reductase sdr family member 4	8	8	8		1.01381	0.577554		1.03413	0.890253		1.04841	0.644837		6,62 ± 0,02	6,64 ± 0	6,66 ± 0,04
223	Q04446	GBE1	1,4-alpha-glucan-branching enzyme	7	7	7		1.17627	0.0941082			0.0702179			0.775948		6,28 ± 0,1	6,64 ± 0	6,28 ± 0,1
224	P25398	RPS12	40S ribosomal protein S12	8	8	8			0.0576145		1.1075	0.0975546			0.629611		6,83 ± 0,03	6,64 ± 0	6,77 ± 0,03
225	Q12797	ASPH	Aspartyl/Asparaginyl beta-hydroxylase	7	7	7			0.545381		1.24643	0.0829884		1.18659	0.0104999		6,68 ± 0,05	6,64 ± 0	6,9 ± 0,06
226	Q14764	MVP	Major vault protein	7	7	7		1.03966	0.0845766		1.06543	0.0304673		1.10768	0.00648363		6,58 ± 0,02	6,64 ± 0	6,73 ± 0,02
227	P78371	CCT2	T-complex protein 1 subunit beta	7	7	7		1.06012	0.127553			0.114416		1.0056	0.929203		6,55 ± 0,02	6,64 ± 0	6,56 ± 0,02
228	P53007	SLC25A1	Tricarboxylate transport protein, mitochondrial	7	7	7			0.177871		1.067	0.0941622		1.00633	0.9351		6,72 ± 0,03	6,64 ± 0	6,73 ± 0,02
229	Q9P2R7	SUCLA2	Succinyl-CoA ligase [ADP-forming] subunit beta, mitochondrial	7	7	7			0.177491		1.06714	0.39676			0.277443		6,76 ± 0,04	6,64 ± 0	6,71 ± 0,04
230	P09972	ALDOC	Fructose-bisphosphate aldolase C	7	7	7			0.958214			0.252339			0.0826562		6,63 ± 0,03	6,64 ± 0	6,49 ± 0,06
231	Q9NPJ3	ACOT13	Acyl-coenzyme A thioesterase 13	8	8	8		1.06724	0.0186212		1.02963	0.802361		1.09885	0.104999		6,55 ± 0,01	6,64 ± 0	6,67 ± 0,03
232	P04844	RPN2	Dolichyl-diphosphooligosaccharide--protein glycosyltransferase subunit 2	7	7	7			0.0792465		1.09786	0.267878			0.646375		6,81 ± 0,04	6,64 ± 0	6,74 ± 0,05
233	P16219	ACADS	Short-chain specific acyl-CoA dehydrogenase, mitochondrial	9	9	9			0.780991		1.47667	0.290681		1.30962	0.0644756		6,7 ± 0,06	6,64 ± 0	6,96 ± 0,09
234	P36776	LONP1	Lon protease homolog, mitochondrial	8	8	8		1.00921	0.704262		1.027	0.969621		1.03646	0.889492		6,63 ± 0,01	6,64 ± 0	6,65 ± 0,04
235	Q14204	DYNC1H1	Cytoplasmic dynein 1 heavy chain 1	6	6	6			0.632216		1.06967	0.951435		1.02246	0.68355		6,68 ± 0,05	6,64 ± 0	6,69 ± 0,07
236	Q6DD88	ATL3	Atlastin-3	7	7	7			0.888525		1.23229	0.222543		1.19822	0.127258		6,65 ± 0,04	6,64 ± 0	6,86 ± 0,08
237	Q6NUM9	RETSAT	All-trans-retinol 13,14-reductase	6	6	6			0.0623155		1.2505	0.541292		1.07431	0.911485		6,84 ± 0,04	6,64 ± 0	6,72 ± 0,14
238	O60664	PLIN3	Perilipin-3	6	6	6		1.02197	0.142336			0.226456			0.253565		6,61 ± 0,01	6,64 ± 0	6,41 ± 0,1
239	P30050	RPL12	60S ribosomal protein L12	9	9	9			0.257915		1.03933	0.709797			0.584223		6,75 ± 0,03	6,64 ± 0	6,68 ± 0,03
240	Q9Y6C9	MTCH2	Mitochondrial carrier homolog 2	7	7	7			0.0239048		1.14557	0.101465		1.03887	0.613633		6,78 ± 0,02	6,64 ± 0	6,82 ± 0,04
241	P18085	ARF4	ADP-ribosylation factor 4	7	7	7			0.0509964		1.03586	0.501636			0.0803195		6,85 ± 0,04	6,64 ± 0	6,69 ± 0,02
242	P27105	STOM	Erythrocyte band 7 integral membrane protein	7	7	7			0.357633		1.16914	0.020476		1.09383	0.0986217		6,72 ± 0,04	6,64 ± 0	6,85 ± 0,04
243	P19367	HK1	Hexokinase-1	8	8	8			0.00770095			0.898867			0.303829		6,73 ± 0,01	6,64 ± 0	6,61 ± 0,03
244	Q01518	CAP1	Adenylyl cyclase-associated protein 1	5	5	5		1.0989	0.0783033		1.1262	0.95239		1.23758	0.49977		6,49 ± 0,05	6,64 ± 0	6,67 ± 0,14
245	P49368	CCT3	T-complex protein 1 subunit gamma	9	9	9			0.0832346			0.565321			0.301404		6,7 ± 0,01	6,64 ± 0	6,59 ± 0,03
246	P49419	ALDH7A1	Alpha-aminoadipic semialdehyde dehydrogenase	7	7	7			0.73371		1.00529	0.665749			0.896703		6,64 ± 0,03	6,64 ± 0	6,63 ± 0,04
247	P04216	THY1	Thy-1 membrane glycoprotein	9	9	9			0.164		1.06056	0.623027			0.362145		6,78 ± 0,03	6,64 ± 0	6,7 ± 0,04
248	Q9BX68	HINT2	Histidine triad nucleotide-binding protein 2, mitochondrial	7	7	7			0.622901			0.475709			0.298307		6,66 ± 0,02	6,64 ± 0	6,52 ± 0,05
249	P52907	CAPZA1	F-actin-capping protein subunit alpha-1	6	6	6		1.06364	0.153821			0.116612		1.01471	0.423236		6,55 ± 0,03	6,64 ± 0	6,56 ± 0,05
250	O75964	ATP5L	ATP synthase subunit g, mitochondrial	7	7	7			0.333879		1.27486	0.0880306		1.17298	0.144436		6,74 ± 0,04	6,64 ± 0	6,91 ± 0,07
251	Q96I99	SUCLG2	Succinyl-CoA ligase [GDP-forming] subunit beta, mitochondrial	8	8	8			0.45042			0.733969			0.477461		6,7 ± 0,03	6,64 ± 0	6,59 ± 0,05
252	P55786	NPEPPS	Puromycin-sensitive aminopeptidase	8	8	8		1.09155	0.011848		1.02512	0.756557		1.11898	0.110628		6,51 ± 0,02	6,64 ± 0	6,66 ± 0,04
253	P22314	UBA1	Ubiquitin-like modifier-activating enzyme 1	9	9	9		1.00156	0.879662			0.657486			0.607223		6,64 ± 0,01	6,64 ± 0	6,61 ± 0,03
254	Q9H4M9	EHD1	EH domain-containing protein 1	6	6	6		1.10254	0.0783419			0.227006		1.04337	0.740416		6,48 ± 0,04	6,64 ± 0	6,52 ± 0,07
255	Q92743	HTRA1	Serine protease HTRA1	9	9	9		1.00784	0.704307		1.06989	0.446336		1.07828	0.363575		6,61 ± 0,03	6,64 ± 0	6,72 ± 0,03
256	P61586	RHOA	Transforming protein RhoA	7	7	7			0.816469			0.0450125			0.0571457		6,65 ± 0,03	6,64 ± 0	6,48 ± 0,03
257	P62979	RPS27A	Ubiquitin-40S ribosomal protein S27a	7	7	7			0.0670432		1.14557	0.0943702			0.761659		6,82 ± 0,04	6,64 ± 0	6,82 ± 0,04
258	P30405	PPIF	Peptidyl-prolyl cis-trans isomerase F, mitochondrial	8	8	8			0.132769		1.38437	0.236739		1.02765	0.642684		6,93 ± 0,07	6,64 ± 0	6,92 ± 0,09
259	P49720	PSMB3	Proteasome subunit beta type-3	7	7	7			0.899459			0.500135			0.542956		6,64 ± 0,02	6,64 ± 0	6,63 ± 0,02
260	Q9NZN4	EHD2	EH domain-containing protein 2	5	5	5			0.132815		1.2264	0.0699514		1.21114	0.142033		6,66 ± 0,02	6,64 ± 0	6,89 ± 0,08
261	P02769	ALB	Serum albumin	5	5	5		1.02208	0.527863		1.3098	0.500664		1.33872	0.331293		6,6 ± 0,04	6,64 ± 0	6,77 ± 0,18
262	Q9Y5L4	TIMM13	Mitochondrial import inner membrane translocase subunit TIM13	9	9	9			0.135079		1.06044	0.381969			0.39904		6,79 ± 0,03	6,64 ± 0	6,71 ± 0,02
263	P52789	HK2	Hexokinase-2	8	8	8			0.620555			0.127738			0.0807101		6,69 ± 0,02	6,64 ± 0	6,39 ± 0,06
264	P30042	GATD3	Glutamine amidotransferase-like class 1 domain-containing protein 3	6	6	6		1.01129	0.466039		1.00883	0.628716		1.02023	0.807374		6,62 ± 0,03	6,64 ± 0	6,59 ± 0,09
265	P05387	RPLP2	60S acidic ribosomal protein P2	9	9	9			0.236273		1.33122	0.555918		1.20582	0.811452		6,76 ± 0,03	6,64 ± 0	6,81 ± 0,09
266	P29692	EEF1D	Elongation factor 1-delta	8	8	8			0.0983952		1.24925	0.260125		1.14492	0.547765		6,76 ± 0,02	6,64 ± 0	6,85 ± 0,08
267	Q9BSJ8	ESYT1	Extended synaptotagmin-1	9	9	9		1.00044	0.881963		1.09944	0.225269		1.09993	0.233943		6,64 ± 0,02	6,64 ± 0	6,76 ± 0,03
268	Q9HCC0	MCCC2	Methylcrotonoyl-CoA carboxylase beta chain, mitochondrial	6	6	6			0.988386		1.22383	0.117855		1.20219	0.209125		6,66 ± 0,03	6,64 ± 0	6,88 ± 0,07
269	P04040	CAT	Catalase	6	6	6			0.00913896			0.35334			0.152305		6,75 ± 0,02	6,64 ± 0	6,39 ± 0,11
270	P0C7P4	UQCRFS1P1	Putative cytochrome b-c1 complex subunit Rieske-like protein 1	6	6	6		1.02337	0.73858			0.152166			0.163615		6,6 ± 0,03	6,64 ± 0	6,42 ± 0,12
271	P35754	GLRX	Glutaredoxin-1	8	8	8			0.901835		1.12912	0.0370836		1.09797	0.0764769		6,65 ± 0,04	6,64 ± 0	6,8 ± 0,03
272	P10599	TXN	Thioredoxin	7	7	7			0.0075359		1.10371	0.124301		1.02209	0.994435		6,75 ± 0,01	6,64 ± 0	6,77 ± 0,03
273	Q03154	ACY1	Aminoacylase-1	5	5	5		1.00766	0.421235			0.0646391			0.0454772		6,62 ± 0,04	6,64 ± 0	6,43 ± 0,09
274	P50395	GDI2	Rab GDP dissociation inhibitor beta	7	7	7			0.109689			0.228213			0.0836074		6,71 ± 0,02	6,64 ± 0	6,5 ± 0,07
275	P51148	RAB5C	Ras-related protein Rab-5C	7	7	7			0.478677		1.03686	0.716277			0.510741		6,68 ± 0,05	6,64 ± 0	6,66 ± 0,05
276	Q6PCB7	SLC27A1	Long-chain fatty acid transport protein 1	9	9	9			0.0160982		1.00789	0.904651			0.0153346		6,84 ± 0,02	6,64 ± 0	6,63 ± 0,03
277	P31930	UQCRC1	Cytochrome b-c1 complex subunit 1, mitochondrial	6	6	6			0.0791771			0.682198			0.0396579		6,98 ± 0,09	6,64 ± 0	6,53 ± 0,1
278	Q13492	PICALM	Phosphatidylinositol-binding clathrin assembly protein	6	6	6			0.0596682			0.3846			0.0698337		6,77 ± 0,04	6,64 ± 0	6,58 ± 0,08
279	Q5QNW6	HIST2H2BF	Histone H2B type 2-F	8	8	8			0.196367		1.27588	0.0392314		1.17511	0.035769		6,75 ± 0,03	6,64 ± 0	6,95 ± 0,05
280	P21589	NT5E	5'-nucleotidase	9	9	9			0.191513			0.603937			0.196681		6,76 ± 0,03	6,64 ± 0	6,59 ± 0,03
281	P62158	CALM3; CALM2; CALM1	Calmodulin	6	6	6			0.337211		1.2985	0.0738094		1.20622	0.221477		6,72 ± 0,05	6,64 ± 0	6,95 ± 0,08
282	P30043	BLVRB	Flavin reductase (NADPH)	5	5	5		1.01379	0.217141		1.0998	0.0285176		1.11496	0.00414045		6,62 ± 0,02	6,64 ± 0	6,77 ± 0,03
283	P09417	QDPR	Dihydropteridine reductase	7	7	7		1.04775	0.0910819		1.03	0.918785		1.07918	0.278156		6,57 ± 0,02	6,64 ± 0	6,65 ± 0,05
284	P07910	HNRNPC	Heterogeneous nuclear ribonucleoproteins C1/C2	8	8	8			0.20945		1.00087	0.72889			0.303639		6,74 ± 0,02	6,64 ± 0	6,6 ± 0,05
285	Q15738	NSDHL	Sterol-4-alpha-carboxylate 3-dehydrogenase, decarboxylating	5	5	5			0.85697		1.0628	0.721807		1.05899	0.681929		6,64 ± 0,04	6,64 ± 0	6,62 ± 0,12
286	P26447	S100A4	Protein S100-A4	5	5	5		1.19703	0.000258418			0.361878		1.19607	0.0745492		6,38 ± 0,03	6,64 ± 0	6,62 ± 0,05
287	Q9H8H3	METTL7A	Methyltransferase-like protein 7A	7	7	7		1.01937	0.910514		1.06071	0.608698		1.08126	0.459002		6,58 ± 0,04	6,64 ± 0	6,69 ± 0,05
288	P39656	DDOST	Dolichyl-diphosphooligosaccharide--protein glycosyltransferase 48 kDa subunit	7	7	7			0.413855		1.04471	0.216296		1.02351	0.456907		6,67 ± 0,01	6,64 ± 0	6,7 ± 0,03
289	Q15019	SEPT2	Septin-2	5	5	5		1.02396	0.230137		1.2506	0.000639078		1.28057	0.000762231		6,6 ± 0,03	6,64 ± 0	6,95 ± 0,05
290	P60660	MYL6	Myosin light polypeptide 6	5	5	5			0.7381		1.1828	0.163124		1.17645	0.140663		6,64 ± 0,04	6,64 ± 0	6,81 ± 0,1
291	P53618	COPB1	Coatomer subunit beta	9	9	9			0.0507829			0.222188			0.0449316		6,79 ± 0,02	6,64 ± 0	6,44 ± 0,05
292	Q9BWD1	ACAT2	Acetyl-CoA acetyltransferase, cytosolic	8	8	8		1.01163	0.649305			0.165358			0.196708		6,58 ± 0,05	6,64 ± 0	6,48 ± 0,05
293	P28838	LAP3	Cytosol aminopeptidase	5	5	5			0.0299574		1.1238	0.0203409		1.03863	0.603836		6,75 ± 0,03	6,64 ± 0	6,79 ± 0,05
294	P30048	PRDX3	Thioredoxin-dependent peroxide reductase, mitochondrial	6	6	6			0.630131		1.03033	0.949319		1.02419	0.81977		6,65 ± 0,02	6,64 ± 0	6,6 ± 0,1
295	P12277	CKB	Creatine kinase B-type	7	7	7			0.128785		1.21757	0.321125			0.130654		6,9 ± 0,09	6,64 ± 0	6,78 ± 0,09
296	Q9P2E9	RRBP1	Ribosome-binding protein 1	5	5	5		1.00888	0.94273		1.031	0.357605		1.04015	0.231796		6,62 ± 0,03	6,64 ± 0	6,66 ± 0,06
297	O14561	NDUFAB1	Acyl carrier protein, mitochondrial	5	5	5			0.000697506			0.0231212			0.00732791		6,79 ± 0,02	6,64 ± 0	6,21 ± 0,17
298	Q00325	SLC25A3	Phosphate carrier protein, mitochondrial	5	5	5		1.11259	0.00638198		1.2382	0.775414		1.37761	0.286948		6,48 ± 0,03	6,64 ± 0	6,71 ± 0,17
299	Q05469	LIPE	Hormone-sensitive lipase	8	8	8			0.422488			0.212388			0.0699362		6,69 ± 0,03	6,64 ± 0	6,46 ± 0,05
300	Q9Y4L1	HYOU1	Hypoxia up-regulated protein 1	5	5	5		1.03477	0.147702			0.592349		1.03063	0.999134		6,59 ± 0,03	6,64 ± 0	6,59 ± 0,09
301	P31948	STIP1	Stress-induced-phosphoprotein 1	7	7	7			0.0685901			0.23948			0.0296841		6,84 ± 0,04	6,64 ± 0	6,45 ± 0,07
302	P54819	AK2	Adenylate kinase 2, mitochondrial	8	8	8			0.775063			0.165716			0.13341		6,66 ± 0,02	6,64 ± 0	6,42 ± 0,07
303	P27824	CANX	Calnexin	8	8	8			0.65989			0.120689			0.0903771		6,71 ± 0,04	6,64 ± 0	6,43 ± 0,04
304	Q04837	SSBP1	Single-stranded DNA-binding protein, mitochondrial	8	8	8		1.02617	0.457829			0.314929			0.446693		6,58 ± 0,03	6,64 ± 0	6,47 ± 0,07
305	P20674	COX5A	Cytochrome c oxidase subunit 5A, mitochondrial	7	7	7			0.309755		1.37586	0.281638		1.3661	0.292069		6,65 ± 0,01	6,64 ± 0	6,93 ± 0,11
306	Q15417	CNN3	Calponin-3	7	7	7			0.965103		1.02157	0.631949		1.00266	0.653285		6,66 ± 0,03	6,64 ± 0	6,58 ± 0,08
307	P26641	EEF1G	Elongation factor 1-gamma	6	6	6		1.03914	0.190118		1.00817	0.527292		1.04763	0.977321		6,57 ± 0,04	6,64 ± 0	6,58 ± 0,08
308	P05388	RPLP0	60S acidic ribosomal protein P0	8	8	8			0.0395086			0.21644			0.0196251		6,77 ± 0,02	6,64 ± 0	6,49 ± 0,05
309	P61247	RPS3A	40S ribosomal protein S3a	8	8	8			0.0132369		1.31187	0.121246		1.0644	0.873479		6,92 ± 0,03	6,64 ± 0	6,93 ± 0,07
310	Q8NBS9	TXNDC5	Thioredoxin domain-containing protein 5	6	6	6			0.0536989		1.28633	0.526445		1.16851	0.852052		6,77 ± 0,03	6,64 ± 0	6,79 ± 0,13
311	P31040	SDHA	Succinate dehydrogenase [ubiquinone] flavoprotein subunit, mitochondrial	7	7	7			0.350364			0.525992			0.0972666		6,68 ± 0,03	6,64 ± 0	6,56 ± 0,06
312	O15144	ARPC2	Actin-related protein 2/3 complex subunit 2	7	7	7			0.529863		1.01257	0.730547			0.481565		6,75 ± 0,03	6,64 ± 0	6,64 ± 0,04
313	P31949	S100A11	Protein S100-A11	5	5	5			0.0025962			0.752598			0.0314742		6,8 ± 0,03	6,64 ± 0	6,62 ± 0,04
314	Q99460	PSMD1	26S proteasome non-ATPase regulatory subunit 1	6	6	6			0.178943		1.11283	0.0626771			0.725623		6,76 ± 0,05	6,64 ± 0	6,78 ± 0,04
315	Q9UQ80	PA2G4	Proliferation-associated protein 2G4	8	8	8			0.0110242		1.08862	0.225323			0.625569		6,81 ± 0,02	6,64 ± 0	6,74 ± 0,04
316	P00167	CYB5A	Cytochrome b5	5	5	5		1.08696	0.0569332			0.31504		1.05826	0.683571		6,52 ± 0,03	6,64 ± 0	6,59 ± 0,05
317	P62277	RPS13	40S ribosomal protein S13	7	7	7			0.114406		1.06571	0.636854			0.145481		6,88 ± 0,06	6,64 ± 0	6,69 ± 0,06
318	P17858	PFKL	ATP-dependent 6-phosphofructokinase, liver type	5	5	5			0.31449		1.051	0.721673		1.01703	0.600487		6,69 ± 0,02	6,64 ± 0	6,66 ± 0,1
319	P00568	AK1	Adenylate kinase isoenzyme 1	7	7	7			0.309563			0.421659			0.260638		6,7 ± 0,02	6,64 ± 0	6,53 ± 0,08
320	Q9NZ01	TECR	Very-long-chain enoyl-CoA reductase	8	8	8		1.01368	0.431115			0.0282139			0.290561		6,59 ± 0,04	6,64 ± 0	6,39 ± 0,03
321	O00299	CLIC1	Chloride intracellular channel protein 1	6	6	6			0.405158			0.144184			0.0485087		6,68 ± 0,04	6,64 ± 0	6,51 ± 0,07
322	P43155	CRAT	Carnitine O-acetyltransferase	6	6	6			0.481186		1.0315	0.913336		1.007	0.798314		6,67 ± 0,02	6,64 ± 0	6,63 ± 0,08
323	O95782	AP2A1	AP-2 complex subunit alpha-1	6	6	6			0.0105401			0.19468			0.0433829		6,77 ± 0,02	6,64 ± 0	6,58 ± 0,05
324	P43304	GPD2	Glycerol-3-phosphate dehydrogenase, mitochondrial	5	5	5		1.05307	0.231627		1.0346	0.797772		1.08951	0.890576		6,56 ± 0,03	6,64 ± 0	6,62 ± 0,1
325	P30040	ERP29	Endoplasmic reticulum resident protein 29	6	6	6		1.00301	0.600249		1.22	0.0192539		1.22367	0.0256598		6,64 ± 0,02	6,64 ± 0	6,9 ± 0,05
326	P49755	TMED10	Transmembrane emp24 domain-containing protein 10	7	7	7			0.859896		1.04343	0.564161		1.01473	0.768032		6,67 ± 0,02	6,64 ± 0	6,69 ± 0,03
327	Q16134	ETFDH	Electron transfer flavoprotein-ubiquinone oxidoreductase, mitochondrial	5	5	5		1.0016	0.279605		1.1114	0.704132		1.11318	0.605581		6,64 ± 0,01	6,64 ± 0	6,71 ± 0,11
328	P15880	RPS2	40S ribosomal protein S2	6	6	6			0.000781305			0.339757			0.0375081		6,99 ± 0,04	6,64 ± 0	6,43 ± 0,13
329	Q14165	MLEC	Malectin	5	5	5			0.0253098		1.1476	0.706753			0.155217		6,93 ± 0,08	6,64 ± 0	6,77 ± 0,1
330	Q86VP6	CAND1	Cullin-associated nedd8-dissociated protein 1	5	5	5			0.65504		1.058	0.14254		1.05002	0.112515		6,64 ± 0,04	6,64 ± 0	6,71 ± 0,05
331	O75947	ATP5H	ATP synthase subunit d, mitochondrial	5	5	5			0.782695			0.735818			0.642704		6,66 ± 0,02	6,64 ± 0	6,62 ± 0,05
332	P53621	COPA	Coatomer subunit alpha	5	5	5			0.625768			0.0113409			0.0172073		6,64 ± 0,03	6,64 ± 0	6,48 ± 0,05
333	Q07021	C1QBP	Complement component 1 Q subcomponent-binding protein, mitochondrial	7	7	7			0.702502			0.306374			0.256542		6,66 ± 0,01	6,64 ± 0	6,4 ± 0,11
334	Q16658	FSCN1	Fascin	5	5	5		1.08295	0.00610924		1.0262	0.708311		1.11133	0.553004		6,52 ± 0,02	6,64 ± 0	6,6 ± 0,11
335	Q6P587	FAHD1	Acylpyruvase FAHD1, mitochondrial	9	9	9			0.891335			0.209731			0.125616		6,65 ± 0,02	6,64 ± 0	6,56 ± 0,02
336	Q16822	PCK2	Phosphoenolpyruvate carboxykinase [GTP], mitochondrial	6	6	6			0.338345		1.08883	0.125837		1.05032	0.347088		6,69 ± 0,03	6,64 ± 0	6,75 ± 0,04
337	P30038	ALDH4A1	Delta-1-pyrroline-5-carboxylate dehydrogenase, mitochondrial	5	5	5		1.06496	0.0490131			0.390945		1.02173	0.671177		6,55 ± 0,03	6,64 ± 0	6,56 ± 0,06
338	P30153	PPP2R1A	Serine/threonine-protein phosphatase 2A 65 kDa regulatory subunit A alpha isoform	6	6	6			0.0575688			0.0123239			0.00331531		6,79 ± 0,03	6,64 ± 0	6,26 ± 0,08
339	P47755	CAPZA2	F-actin-capping protein subunit alpha-2	8	8	8			0.189424		1.15075	0.129633		1.01032	0.607907		6,8 ± 0,04	6,64 ± 0	6,81 ± 0,04
340	P12109	COL6A1	Collagen alpha-1(VI) chain	7	7	7		1.03306	0.328674		1.06386	0.153242		1.09903	0.0420133		6,58 ± 0,03	6,64 ± 0	6,72 ± 0,03
341	P62241	RPS8	40S ribosomal protein S8	7	7	7			0.0372986		1.21329	0.0830559		1.10745	0.313251		6,77 ± 0,02	6,64 ± 0	6,86 ± 0,06
342	P48449	LSS	Lanosterol synthase	6	6	6		1.03324	0.0510714		1.13283	0.151789		1.17048	0.109244		6,6 ± 0,01	6,64 ± 0	6,78 ± 0,06
343	P62280	RPS11	40S ribosomal protein S11	6	6	6			0.0487457		1.15767	0.279315		1.0537	0.685248		6,77 ± 0,02	6,64 ± 0	6,76 ± 0,09
344	P34897	SHMT2	Serine hydroxymethyltransferase, mitochondrial	5	5	5			0.0185486			0.117247			0.0238853		6,72 ± 0,02	6,64 ± 0	6,46 ± 0,08
345	P62829	RPL23	60S ribosomal protein L23	5	5	5			0.0708255			0.462471			0.0937014		6,84 ± 0,06	6,64 ± 0	6,63 ± 0,04
346	P63010	AP2B1	AP-2 complex subunit beta	5	5	5			0.549291		1.0388	0.310556			0.657407		6,69 ± 0,04	6,64 ± 0	6,68 ± 0,05
347	P42704	LRPPRC	Leucine-rich PPR motif-containing protein, mitochondrial	5	5	5			0.0108136		1.088	0.0412701		1.02545	0.38279		6,73 ± 0,02	6,64 ± 0	6,75 ± 0,04
348	P34896	SHMT1	Serine hydroxymethyltransferase, cytosolic	6	6	6			0.315202		1.16333	0.170177		1.12363	0.134749		6,68 ± 0,03	6,64 ± 0	6,8 ± 0,08
349	P23786	CPT2	Carnitine O-palmitoyltransferase 2, mitochondrial	5	5	5			0.0291673		1.2086	0.0944363			0.10706		6,98 ± 0,12	6,64 ± 0	6,83 ± 0,11
350	O75832	PSMD10	26S proteasome non-ATPase regulatory subunit 10	5	5	5			0.000907436		1.0062	0.721977			0.0260649		6,82 ± 0,03	6,64 ± 0	6,63 ± 0,05
351	P07814	EPRS	Bifunctional glutamate/proline--tRNA ligase	6	6	6			0.000129018		1.21217	0.0309736		1.01806	0.84085		6,89 ± 0,02	6,64 ± 0	6,87 ± 0,07
352	P18621	RPL17	60S ribosomal protein L17	7	7	7			0.0181609			0.20608			0.0308969		6,81 ± 0,03	6,64 ± 0	6,56 ± 0,04
353	Q9NP97	DYNLRB1	Dynein light chain roadblock-type 1	8	8	8		1.00578	0.910105			0.297203			0.244549		6,6 ± 0,04	6,64 ± 0	6,49 ± 0,06
354	O60488	ACSL4	Long-chain-fatty-acid--CoA ligase 4	8	8	8			0.15942			0.220668			0.0573464		6,71 ± 0,02	6,64 ± 0	6,51 ± 0,04
355	P05783	KRT18	Keratin, type I cytoskeletal 18	6	6	6		1.04112	0.251231		1.1435	0.232615		1.19053	0.016184		6,55 ± 0,06	6,64 ± 0	6,76 ± 0,09
356	O00625	PIR	Pirin	8	8	8			0.112402			0.21557			0.054726		6,74 ± 0,02	6,64 ± 0	6,5 ± 0,05
357	O95822	MLYCD	Malonyl-CoA decarboxylase, mitochondrial	5	5	5			0.0814046			0.0883886			0.0280891		6,69 ± 0,02	6,64 ± 0	6,41 ± 0,09
358	P08708	RPS17; RPS17L	40S ribosomal protein S17	5	5	5			0.0488436		1.8486	0.0222295		1.52223	0.0258013		6,88 ± 0,07	6,64 ± 0	7,32 ± 0,17
359	P62913	RPL11	60S ribosomal protein L11	6	6	6			0.000621757		1.18583	0.000137157		1.03146	0.692141		6,84 ± 0,02	6,64 ± 0	6,89 ± 0,02
360	Q92947	GCDH	Glutaryl-CoA dehydrogenase, mitochondrial	6	6	6			0.346398		1.004	0.490234			0.337841		6,73 ± 0,02	6,64 ± 0	6,62 ± 0,05
361	P15144	ANPEP	Aminopeptidase N	6	6	6			0.0170781		1.03817	0.927658			0.00896055		6,93 ± 0,06	6,64 ± 0	6,66 ± 0,06
362	Q6NVY1	HIBCH	3-hydroxyisobutyryl-CoA hydrolase, mitochondrial	6	6	6		1.03734	0.463941			0.0940676			0.187436		6,58 ± 0,02	6,64 ± 0	6,41 ± 0,11
363	Q9HAV7	GRPEL1	GrpE protein homolog 1, mitochondrial	7	7	7			0.00338405		1.02329	0.490464			0.0508672		6,89 ± 0,03	6,64 ± 0	6,66 ± 0,03
364	Q00839	HNRNPU	Heterogeneous nuclear ribonucleoprotein U	5	5	5			0.0417952		1.1644	0.0278897		1.09006	0.243344		6,73 ± 0,03	6,64 ± 0	6,85 ± 0,04
365	O95302	FKBP9	Peptidyl-prolyl cis-trans isomerase FKBP9	6	6	6			0.126796		1.10283	6,01321052791852E		1.03165	0.263469		6,73 ± 0,03	6,64 ± 0	6,78 ± 0,01
366	Q02978	SLC25A11	Mitochondrial 2-oxoglutarate/malate carrier protein	6	6	6			0.0621171		1.10183	0.797775			0.0615775		6,85 ± 0,06	6,64 ± 0	6,73 ± 0,07
367	P06748	NPM1	Nucleophosmin	5	5	5			0.170524		1.4256	0.367871		1.32441	0.532368		6,74 ± 0,04	6,64 ± 0	6,87 ± 0,2
368	P56556	NDUFA6	NADH dehydrogenase [ubiquinone] 1 alpha subcomplex subunit 6	5	5	5			0.152679			0.131281			0.0267259		6,7 ± 0,03	6,64 ± 0	6,47 ± 0,1
369	Q9UEY8	ADD3	Gamma-adducin	5	5	5			0.168777		1.0822	0.212162			0.955954		6,75 ± 0,05	6,64 ± 0	6,73 ± 0,06
370	O00767	SCD	Acyl-CoA desaturase	5	5	5			0.0602839		1.2612	0.045917		1.15495	0.431647		6,75 ± 0,04	6,64 ± 0	6,92 ± 0,09
371	P22234	PAICS	Multifunctional protein ADE2	6	6	6			0.000176013			3.0778e-05			3.97514e-05		6,91 ± 0,02	6,64 ± 0	6,57 ± 0,01
372	O95299	NDUFA10	NADH dehydrogenase [ubiquinone] 1 alpha subcomplex subunit 10, mitochondrial	5	5	5		1.05843	0.0101192		1.0394	0.460976		1.10013	0.0219049		6,56 ± 0,01	6,64 ± 0	6,69 ± 0,04
373	Q6UWP2	DHRS11	Dehydrogenase/reductase SDR family member 11	6	6	6			0.117325		1.11183	0.122227		1.05271	0.284513		6,71 ± 0,03	6,64 ± 0	6,76 ± 0,06
374	P08865	RPSA	40S ribosomal protein SA	7	7	7			0.720366		1.00714	0.704424			0.328422		6,71 ± 0,03	6,64 ± 0	6,62 ± 0,05
375	P62495	ETF1	Eukaryotic peptide chain release factor subunit 1	7	7	7			0.40873			0.150356			0.0393836		6,89 ± 0,1	6,64 ± 0	6,3 ± 0,1
376	P49591	SARS	Serine--tRNA ligase, cytoplasmic	7	7	7			0.026587		1.00043	0.912223			0.2447		6,76 ± 0,02	6,64 ± 0	6,62 ± 0,04
377	P54920	NAPA	Alpha-soluble nsf attachment protein	5	5	5		1.04603	0.0815215			0.105319			0.582321		6,57 ± 0,02	6,64 ± 0	6,55 ± 0,04
378	P62888	RPL30	60S ribosomal protein L30	6	6	6			0.979518			0.224673			0.141188		6,65 ± 0,03	6,64 ± 0	6,56 ± 0,04
379	Q9UBQ7	GRHPR	Glyoxylate reductase/hydroxypyruvate reductase	5	5	5			0.0686754		1.0096	0.644158			0.212296		6,71 ± 0,03	6,64 ± 0	6,63 ± 0,06
380	Q9Y696	CLIC4	Chloride intracellular channel protein 4	5	5	5			0.00115235			0.203048			0.0170634		6,72 ± 0,01	6,64 ± 0	6,55 ± 0,05
381	P27695	APEX1	DNA-(apurinic or apyrimidinic site) lyase	5	5	5		1.02124	0.383642			0.000307177			0.00707564		6,6 ± 0,04	6,64 ± 0	6,44 ± 0,03
382	P60903	S100A10	Protein S100-A10	5	5	5			0.102935		1.0462	0.415271			0.126632		6,83 ± 0,08	6,64 ± 0	6,7 ± 0,04
383	Q9HCL2	GPAM	Glycerol-3-phosphate acyltransferase 1, mitochondrial	5	5	5		1.04844	0.0222714			0.00793794			0.0158565		6,57 ± 0,02	6,64 ± 0	6,17 ± 0,08
384	O15400	STX7	Syntaxin-7	5	5	5			0.0763814			0.684819			0.322769		6,74 ± 0,04	6,64 ± 0	6,55 ± 0,08
385	P62195	PSMC5	26S protease regulatory subunit 8	5	5	5			0.0571507		1.0842	0.347727			0.25632		6,77 ± 0,05	6,64 ± 0	6,74 ± 0,06
386	P08123	COL1A2	Collagen alpha-2(I) chain	7	7	7			0.619777		1.07686	0.579165		1.07425	0.316566		6,63 ± 0,03	6,64 ± 0	6,7 ± 0,06
387	O75489	NDUFS3	NADH dehydrogenase [ubiquinone] iron-sulfur protein 3, mitochondrial	6	6	6			0.000286123			0.292819			0.028492		6,84 ± 0,02	6,64 ± 0	6,56 ± 0,09
388	O95433	AHSA1	Activator of 90 kDa heat shock protein ATPase homolog 1	5	5	5			0.000120122		1.0174	0.701824			0.0525604		6,82 ± 0,02	6,64 ± 0	6,64 ± 0,06
389	P61163	ACTR1A	Alpha-centractin	6	6	6		1.02687	0.165455		1.01667	0.930454		1.04398	0.368002		6,59 ± 0,04	6,64 ± 0	6,61 ± 0,08
390	P51553	IDH3G	Isocitrate dehydrogenase [NAD] subunit gamma, mitochondrial	5	5	5		1.0022	0.391184		1.0884	0.077255		1.0908	0.0599961		6,62 ± 0,04	6,64 ± 0	6,75 ± 0,04
391	O75347	TBCA	Tubulin-specific chaperone A	5	5	5			0.58454		1.1056	0.900368		1.0354	0.762309		6,7 ± 0,07	6,64 ± 0	6,68 ± 0,13
392	P13010	XRCC5	X-ray repair cross-complementing protein 5	6	6	6			0.108202		1.21483	0.00619819		1.07144	0.526391		6,78 ± 0,06	6,64 ± 0	6,91 ± 0,04
393	O15540	FABP7	Fatty acid-binding protein, brain	6	6	6		1.38889	0.00496457		1.24967	0.132222		1.73565	0.000738185		6,1 ± 0,08	6,64 ± 0	6,9 ± 0,08
394	P12081	HARS	Histidine--tRNA ligase	5	5	5			0.0644739		1.1994	0.0230178		1.03736	0.385965		6,83 ± 0,06	6,64 ± 0	6,88 ± 0,06
Part II: 246 Secreted proteins
Order	Accession	Gene Symbol	Description	Number (n)				T14			T18			T14			Abundance (log
				T14	T18	T22		FC	P value		FC	P value		FC	P value		T14 (Mean ± SEM)	T18 (Mean ± SEM)	T22 (Mean ± SEM)
1	A1L4H1	SSC5D	Soluble scavenger receptor cysteine-rich domain-containing protein SSC5D	5	7	7		1.48428	0.120552		1.31329	0.175155		1.94928	0.0434446		20,16 ± 16,68	20,73 ± 17,16	21,13 ± 18,07
2	O00115	DNASE2	Deoxyribonuclease-2-alpha	4	6	7		1.98294	0.0717128		3.07045	0.000821243		6.08852	0.00104318		19,37 ± 16,35	20,36 ± 17,26	21,98 ± 17,99
3	O00300	TNFRSF11B	Tumor necrosis factor receptor superfamily member 11B	7	7	7		1.31837	0.886344			0.924808			0.792756		22,17 ± 19,55	22,56 ± 19,86	22,08 ± 19,4
4	O00391	QSOX1	Sulfhydryl oxidase 1	7	7	7		1.40525	0.220925		1.34172	0.0410873		1.88546	0.0124264		24,84 ± 20,56	25,33 ± 21,7	25,76 ± 21,81
5	O00468	AGRN	Agrin	4	6	7		3.31879	0.0523696		1.07289	0.579169		3.5607	0.00443937		18,81 ± 16,73	20,55 ± 17,61	20,65 ± 16,97
6	O00584	RNASET2	Ribonuclease T2	7	7	7		1.39579	0.173299		1.08344	0.938116		1.51225	0.303425		21,41 ± 17,83	21,89 ± 17,04	22,01 ± 18,28
7	O00602	FCN1	Ficolin-1	5	4	5			0.961107			0.621454			0.700505		21,91 ± 19,76	21,38 ± 19,83	20,51 ± 16,51
8	O00622	CYR61	Protein CYR61	6	7	7		1.7636	0.212289		1.65374	0.0498632		2.91653	0.00450836		22,1 ± 19,57	22,92 ± 20,04	23,64 ± 18,86
9	O00763	ACACB	Acetyl-CoA carboxylase 2	7	7	7			0.111486			0.139337			0.0473133		27,41 ± 23,85	26,43 ± 22,47	26,05 ± 22,44
10	O14498	ISLR	Immunoglobulin superfamily containing leucine-rich repeat protein	7	7	7		1.89831	0.237516		1.87776	0.0146788		3.56458	0.0082622		21,94 ± 18,49	22,86 ± 20,03	23,77 ± 20,7
11	O14773	TPP1	Tripeptidyl-peptidase 1	4	7	7		6.29666	0.0186321		1.14332	0.558028		7.19911	0.000244364		21,13 ± 18,93	23,78 ± 20,56	23,98 ± 20,19
12	O14786	NRP1	Neuropilin-1	6	5	6			0.0648246		1.42954	0.463778			0.460069		20,26 ± 17,07	19,22 ± 13,88	19,74 ± 16,58
13	O43852	CALU	Calumenin	7	7	7			0.556112			0.0830105			0.0535685		26,56 ± 22,79	26,42 ± 23,16	25,74 ± 22,25
14	O43852	CALU	Calumenin	4	6	4		1.8629	0.0649457			0.0491793			0.485771		19,01 ± 16,05	19,9 ± 16,59	18,76 ± 15,55
15	O43854	EDIL3	EGF-like repeat and discoidin I-like domain-containing protein 3	6	6	7		1.71888	0.121374		2.14179	0.097508		3.68148	0.0137232		21,28 ± 18,21	22,07 ± 18,73	23,16 ± 19,37
16	O60565	GREM1	Gremlin-1	6	6	6		1.89079	0.426569			0.917825		1.62225	0.202778		21,72 ± 20,17	22,64 ± 20,47	22,42 ± 20,25
17	O60568	PLOD3	Procollagen-lysine,2-oxoglutarate 5-dioxygenase 3	7	7	7		1.41034	0.379107			0.97022		1.34964	0.353565		21,82 ± 17,81	22,32 ± 18,47	22,25 ± 18,2
18	O60687	SRPX2	Sushi repeat-containing protein SRPX2	7	6	7		1.1016	0.887999		1.5375	0.245098		1.69371	0.0571673		20,69 ± 16,29	20,83 ± 17,32	21,45 ± 17,46
19	O75094	SLIT3	Slit homolog 3 protein	4	7	6		1.83487	0.118419		1.3144	0.257451		2.41175	0.0179562		18,44 ± 15,78	19,31 ± 15,67	19,71 ± 16,07
20	O75326	SEMA7A	Semaphorin-7A	7	6	5			0.0341112		1.61275	0.0360276			0.0839307		21,04 ± 17,43	19,45 ± 15,55	20,14 ± 16,23
21	O75339	CILP	Cartilage intermediate layer protein 1	7	7	7		1.14477	0.540628		1.40891	0.905505		1.61288	0.550683		27,41 ± 24,6	27,6 ± 24,22	28,1 ± 25,37
22	O75629	CREG1	Protein CREG1	5	7	7		1.5396	0.295673		4.33261	0.00409864		6.6705	0.00014991		19,77 ± 17,34	20,4 ± 17,55	22,51 ± 19,51
23	O75787	ATP6AP2	Renin receptor	7	7	7		2.63763	0.00663752		1.42396	0.17708		3.75587	0.00678949		21,19 ± 18,27	22,59 ± 19,46	23,1 ± 19,56
24	O76061	STC2	Stanniocalcin-2	7	7	7		1.58454	0.222569		1.22244	0.373823		1.93701	0.131629		23,1 ± 19,57	23,77 ± 20,47	24,05 ± 20,89
25	O94769	ECM2	Extracellular matrix protein 2	7	7	7		1.119	0.244946		1.33466	0.381899		1.49349	0.196016		25,29 ± 22,01	25,45 ± 21,04	25,87 ± 22,4
26	O94985	CLSTN1	Calsyntenin-1	7	7	7		1.48073	0.644871		1.38409	0.110942		2.04946	0.130378		20,91 ± 15,78	21,47 ± 18,04	21,94 ± 18,47
27	O95084	PRSS23	Serine protease 23	7	7	7		2.32721	0.0290333		1.44245	0.0340401		3.3569	0.00229772		21,18 ± 17,08	22,4 ± 18,84	22,93 ± 18,55
28	O95965	ITGBL1	Integrin beta-like protein 1	7	7	7		1.30207	0.504446			0.288743		1.00258	0.774105		23,56 ± 19,96	23,95 ± 20,63	23,57 ± 20,86
29	O95967	EFEMP2	EGF-containing fibulin-like extracellular matrix protein 2	7	7	7		1.48892	0.333899		1.60656	0.00579601		2.39205	0.06073		21,42 ± 18	22 ± 18,89	22,68 ± 19,41
30	P00736	C1R	Complement C1r subcomponent	7	7	7		2.37385	0.00829334		1.17553	0.207112		2.79053	0.00621813		25,3 ± 22,02	26,55 ± 22,74	26,78 ± 22,27
31	P00746	CFD	Complement factor D	7	7	7		2.10525	0.0230879			0.409526		1.65757	0.0849413		27,95 ± 23,62	29,02 ± 25,7	28,68 ± 24,86
32	P00751	CFB	Complement factor B	7	7	7		1.95038	0.117463		3.24275	0.0207006		6.32459	5,55345644657333E		20,97 ± 17,63	21,93 ± 18,61	23,63 ± 20,38
33	P01019	AGT	Angiotensinogen	6	7	7		1.11521	0.802689		2.20179	0.511322		2.45545	0.475675		26,56 ± 24,55	26,71 ± 24,25	27,85 ± 25,82
34	P01024	C3	Complement C3	7	7	7		2.63092	0.00336894		1.56468	0.0500331		4.11654	0.000447291		29,12 ± 24,67	30,51 ± 26,76	31,16 ± 26,58
35	P01033	TIMP1	Metalloproteinase inhibitor 1	7	7	7		1.74046	0.0455996		1.29093	0.174753		2.24681	0.00238395		25,38 ± 20,85	26,18 ± 22,36	26,55 ± 22,76
36	P01034	CST3	Cystatin-C	7	7	7		1.64508	0.0374941		1.4479	0.280191		2.38192	0.0506388		27,61 ± 23,78	28,32 ± 23,83	28,86 ± 25,22
37	P01308	INS	Insulin	7	7	7		5.07346	0.27544			0.920156		3.54906	0.0140076		23,96 ± 20,77	26,3 ± 23,6	25,79 ± 22,76
38	P01344	IGF2	Insulin-like growth factor II	7	6	4		1.35786	0.226384			0.849083		1.22206	0.267278		20,69 ± 16,88	21,13 ± 17,69	20,98 ± 17,26
39	P01889	HLA	HLA class I histocompatibility antigen, B-7 alpha chain	6	7	6		1.48016	0.574646		1.00258	0.894377		1.48397	0.163664		20,24 ± 17,26	20,8 ± 17,55	20,81 ± 17,77
40	P02452	COL1A1	Collagen alpha-1(I) chain	7	7	7		1.95039	0.0387651		1.50829	0.0257393		2.94174	0.00342781		28,98 ± 25,24	29,94 ± 26,59	30,54 ± 26,76
41	P02461	COL3A1	Collagen alpha-1(III) chain	7	7	7		2.57881	0.00908514		1.26509	0.185845		3.26242	0.00565988		29,13 ± 25,2	30,5 ± 26,98	30,83 ± 26,3
42	P02462	COL4A1	Collagen alpha-1(IV) chain	7	7	7		2.10879	0.354824			0.868671		1.71538	0.255153		26,03 ± 22,33	27,1 ± 24,38	26,8 ± 23,7
43	P02649	APOE	Apolipoprotein E	7	7	7		2.45378	0.00588559		1.25701	0.234558		3.08443	0.00745271		31,48 ± 27,66	32,78 ± 29,38	33,11 ± 28,3
44	P02654	APOC1	Apolipoprotein C-I	7	7	7		2.11375	0.344253		1.78039	0.527756		3.76331	0.152499		26,33 ± 23,31	27,41 ± 24,38	28,24 ± 25,07
45	P02751	FN1	Fibronectin	6	5	5		1.34244	0.180007		1.33448	0.592488		1.79147	0.263909		24,96 ± 23,06	25,39 ± 23,34	25,8 ± 23,69
46	P02751	FN1	Fibronectin	7	7	7		1.47756	0.595599		1.09918	0.240559		1.6241	0.0553618		30,34 ± 27,22	30,9 ± 28,27	31,04 ± 28,34
47	P02753	RBP4	Retinol-binding protein 4	7	7	7		2.23462	0.00197797			0.00822306		1.34793	0.62866		25,76 ± 22,56	26,92 ± 23,92	26,19 ± 23,3
48	P02765	AHSG	Alpha-2-HS-glycoprotein	7	6	6		2.06226	0.00412938			0.123215		1.4307	0.894939		21,85 ± 17,37	22,89 ± 19,19	22,37 ± 19,59
49	P03956	MMP1	Interstitial collagenase	6	6	4		1.14541	0.921339		1.0002	0.644013		1.14564	0.286456		20,69 ± 16,66	20,88 ± 17,68	20,88 ± 17,04
50	P04156	PRNP	Major prion protein	5	6	5		1.94135	0.617242			0.171664			0.742321		20,42 ± 17,51	21,37 ± 18,68	20,17 ± 17,84
51	P04216	THY1	Thy-1 membrane glycoprotein	4	6	7			0.626719		1.07878	0.999378		1.03366	0.660061		21,81 ± 19,06	21,74 ± 18,83	21,85 ± 18,67
52	P05067	APP	Amyloid-beta A4 protein	7	7	7			0.418269			0.891139			0.304867		24,38 ± 20,72	23,98 ± 20,21	23,91 ± 20,03
53	P05121	SERPINE1	Plasminogen activator inhibitor 1	7	7	7		1.19393	0.515761		1.55344	0.426698		1.8547	0.310682		26,28 ± 22,27	26,53 ± 22,38	27,17 ± 23,89
54	P05155	SERPING1	Plasma protease C1 inhibitor	7	6	7			0.312798			0.498909			0.168618		22,56 ± 19,31	22 ± 18,75	21,69 ± 17,7
55	P05452	CLEC3B	Tetranectin	7	7	7		1.0502	0.866522			0.948191			0.869628		23,41 ± 19,93	23,48 ± 20,38	23,22 ± 19,82
56	P05534	HLA	HLA class I histocompatibility antigen, A-24 alpha chain	5	7	7		1.52286	0.0942611		1.30891	0.127328		1.99329	0.0210714		21,03 ± 16,91	21,64 ± 17,59	22,03 ± 18,15
57	P05997	COL5A2	Collagen alpha-2(V) chain	7	7	7		1.06651	0.553153		1.17938	0.355141		1.25782	0.241733		27,47 ± 24,51	27,56 ± 23,35	27,8 ± 23,19
58	P06396	GSN	Gelsolin	7	7	7		1.03839	0.733264			0.502261			0.911081		27,45 ± 23,86	27,5 ± 24,06	27,26 ± 23,7
59	P06858	LPL	Lipoprotein lipase	7	7	7		1.35477	0.289086			0.356691		1.07788	0.938778		25,82 ± 21,96	26,26 ± 22,48	25,93 ± 22,45
60	P06865	HEXA	Beta-hexosaminidase subunit alpha	7	7	7		2.27713	0.0110494		1.56318	0.0180048		3.55956	0.00672487		22,27 ± 18,73	23,46 ± 19,11	24,1 ± 19,61
61	P07093	SERPINE2	Glia-derived nexin	7	7	7		1.43365	0.369219		1.14561	0.0717965		1.64241	0.0809231		25,36 ± 21,59	25,87 ± 22,78	26,07 ± 22,73
62	P07099	EPHX1	Epoxide hydrolase 1	7	7	7		1.10041	0.640331			0.0273294			0.0141732		23,74 ± 20,3	23,88 ± 20,9	22,43 ± 18,9
63	P07237	P4HB	Protein disulfide-isomerase	7	7	7			0.250446			0.0674752			0.0452273		25,71 ± 21,79	25,31 ± 21,67	24,71 ± 20,99
64	P07339	CTSD	Cathepsin D	7	7	7		2.49631	0.00810378		1.5858	0.0279185		3.95865	1.02601e-05		26,34 ± 22,02	27,65 ± 23,78	28,32 ± 23,34
65	P07477	PRSS1	Trypsin-1	7	7	7			0.931528			0.98033			0.924293		24,36 ± 21,62	24,24 ± 21,5	24,18 ± 21,39
66	P07585	DCN	Decorin	7	7	7		2.12245	0.00746671		1.21091	0.0909536		2.57009	0.0024575		26 ± 22,15	27,09 ± 23,83	27,37 ± 23,72
67	P07602	PSAP	Prosaposin	7	7	7		2.40257	0.00502535		1.97726	0.00616961		4.75049	0.000449369		29,72 ± 25,31	30,99 ± 27,22	31,97 ± 27,64
68	P07602	PSAP	Sap-mu-6 of Prosaposin	4	5	5		3.14336	0.109705		2.22895	0.109439		7.0064	0.000235271		20,15 ± 16,91	21,81 ± 18,82	22,96 ± 20,07
69	P07602	PSAP	Sap-mu-9 of Prosaposin	6	7	7		2.75327	0.0131469		1.78904	0.0199599		4.92571	0.000184765		22,69 ± 19,29	24,15 ± 20,77	24,99 ± 21,13
70	P07711	CTSL	Cathepsin L1	7	7	7		1.71165	0.127856		1.37635	0.112541		2.35584	0.0347084		22,29 ± 18,66	23,06 ± 19,27	23,52 ± 19,72
71	P07858	CTSB	Cathepsin B	7	7	7		2.31985	0.0103409		1.79405	0.00635853		4.16193	8.29253e-05		24,86 ± 20,41	26,07 ± 22,09	26,91 ± 22,13
72	P07942	LAMB1	Laminin subunit beta-1	7	7	7		1.12442	0.751338		1.08307	0.448756		1.21782	0.23355		26,54 ± 22,19	26,71 ± 22,92	26,83 ± 22,27
73	P07996	THBS1	Thrombospondin-1	7	7	7		1.70357	0.102985		1.32083	0.0606027		2.25013	0.0106415		27,63 ± 23,83	28,4 ± 24,95	28,8 ± 25,02
74	P08123	COL1A2	Collagen alpha-2(I) chain	7	7	7		2.30548	0.0172502		1.34982	0.0774063		3.11199	0.00301586		29,26 ± 25,2	30,46 ± 27,16	30,89 ± 26,74
75	P08253	MMP2	72 kDa type IV collagenase	7	7	7		1.64212	0.108324		1.48431	0.0400971		2.43743	0.0171364		26 ± 22,34	26,72 ± 23,37	27,29 ± 23,35
76	P08294	SOD3	Extracellular superoxide dismutase [Cu-Zn]	7	7	7		2.25722	0.0191986		1.01794	0.906492		2.29771	0.0058994		23,68 ± 19,98	24,86 ± 21,57	24,88 ± 21,66
77	P08476	INHBA	Inhibin beta A chain	6	5	6		1.22448	0.170503			0.308598		1.07042	0.967511		21,22 ± 18,3	21,51 ± 18,08	21,32 ± 18,27
78	P08493	MGP	Matrix Gla protein	7	5	4		2.06514	0.044539		1.04439	0.737032		2.15681	0.0171268		21,06 ± 17,55	22,1 ± 19,94	22,17 ± 19,49
79	P08571	CD14	Monocyte differentiation antigen CD14	7	7	7		2.54753	0.0364617		1.17177	0.876729		2.98511	0.0530566		23,23 ± 19,94	24,58 ± 20,84	24,81 ± 21,52
80	P08572	COL4A2	Collagen alpha-2(IV) chain	7	7	7		1.62272	0.11743		1.11275	0.523183		1.80569	0.062406		27,12 ± 22,99	27,82 ± 24,01	27,97 ± 23,73
81	P08603	CFH	Complement factor H	6	7	7			0.852491			0.0429214			0.1846		22,93 ± 20,03	22,49 ± 17,83	21,69 ± 18,37
82	P09382	LGALS1	Galectin-1	7	7	7			0.128947			0.175117			0.0154133		28,84 ± 26,34	27,92 ± 24,49	27,39 ± 23,54
83	P09486	SPARC	Sparc	7	7	7		1.75766	0.0338032		1.25072	0.164589		2.19834	0.0194056		29,57 ± 25,46	30,39 ± 26,53	30,71 ± 26,37
84	P09603	CSF1	Macrophage colony-stimulating factor 1	7	7	7		1.40737	0.229918		1.65684	0.0698686		2.33178	0.0179787		20,93 ± 18,71	21,43 ± 17,48	22,15 ± 17,81
85	P09871	C1S	Complement C1s subcomponent	7	7	7		1.86628	0.0304234			0.772199		1.51563	0.0563441		27,18 ± 24,33	28,08 ± 24,7	27,78 ± 23,47
86	P0C0L5	C4B	Complement C4-B	7	7	7		1.98068	0.044456		3.64564	0.000237566		7.22084	0.00200808		21,1 ± 18,18	22,09 ± 18,32	23,96 ± 19,36
87	P10619	CTSA	Lysosomal protective protein	7	7	7		1.00639	0.544196		2.286	0.00328353		2.3006	0.0228384		23,29 ± 20,24	23,3 ± 19,12	24,49 ± 19,75
88	P10909	CLU	Clusterin	7	7	7		4.64218	0.000526415		2.23536	0.00365794		10.3769	0.000177931		25,94 ± 22,22	28,15 ± 24,26	29,31 ± 24,48
89	P11021	HSPA5	78 kDa glucose-regulated protein	7	7	7			0.212951			0.00776655			0.00022992		27,18 ± 23,02	26,73 ± 22,5	25,51 ± 21,27
90	P11047	LAMC1	Laminin subunit gamma-1	7	7	7		1.27254	0.404126		1.09027	0.523026		1.38742	0.135723		26,9 ± 23,1	27,25 ± 23,39	27,37 ± 23,24
91	P11279	LAMP1	Lysosome-associated membrane glycoprotein 1	6	6	4			0.207098			0.580392			0.357846		21,72 ± 18,41	21,22 ± 18,58	21,19 ± 18,42
92	P12109	COL6A1	Collagen alpha-1(VI) chain	7	7	7		1.68918	0.0287364		1.31155	0.044112		2.21544	0.0019709		29,19 ± 25,28	29,95 ± 26,29	30,34 ± 26,15
93	P12110	COL6A2	Collagen alpha-2(VI) chain	7	7	7		1.67096	0.0457575		1.24281	0.12249		2.07668	0.0134105		26,98 ± 23,15	27,72 ± 24,07	28,04 ± 23,34
94	P12111	COL6A3	Collagen alpha-3(VI) chain	7	7	7		1.11204	0.493043			0.908622		1.07982	0.513829		28,08 ± 24,07	28,23 ± 24,15	28,19 ± 23,85
95	P13497	BMP1	Bone morphogenetic protein 1	7	7	7		1.16588	0.705873		1.6897	0.0639356		1.96998	0.0392899		22,48 ± 18,71	22,7 ± 18,93	23,46 ± 19,09
96	P13611	VCAN	Versican core protein	7	7	7		1.82396	0.030588		1.27966	0.155312		2.33404	0.0337599		23,61 ± 20,29	24,48 ± 20,01	24,84 ± 20,38
97	P13640	MT1G	Metallothionein-1G	7	7	7		1.24617	0.652974			0.221674			0.542682		21,29 ± 17,71	21,61 ± 18,39	20,64 ± 16,78
98	P13667	PDIA4	Protein disulfide-isomerase A4	7	7	7			0.00444537			0.0283086			0.000269871		25,33 ± 22,47	23,54 ± 19,77	22,6 ± 18,45
99	P13674	P4HA1	Prolyl 4-hydroxylase subunit alpha-1	5	7	6		1.23438	0.245177		1.27885	0.738242		1.57859	0.352968		20,05 ± 17,22	20,36 ± 15,85	20,71 ± 17,84
100	P13987	CD59	CD59 glycoprotein	7	7	7		1.60618	0.0819874		1.52167	0.237191		2.44409	0.0983601		22,26 ± 18,88	22,95 ± 18,7	23,55 ± 19,96
101	P14314	PRKCSH	Glucosidase 2 subunit beta	7	7	7			0.553257			0.105286			0.133683		24,39 ± 21,03	23,89 ± 19,76	23,23 ± 18,74
102	P14543	NID1	Nidogen-1	7	7	7		1.08154	0.737792		1.286	0.257471		1.39086	0.173214		25,19 ± 21,48	25,3 ± 21,57	25,67 ± 21,91
103	P14625	HSP90B1	Endoplasmin	7	7	7		1.10482	0.473631			0.00613649			0.02764		24,86 ± 20,64	25,01 ± 20,35	24,1 ± 19,52
104	P16035	TIMP2	Metalloproteinase inhibitor 2	7	7	7		1.9728	0.0246734		1.69569	0.0542386		3.34526	0.00594712		26,24 ± 22,4	27,22 ± 23,27	27,98 ± 23,75
105	P16070	CD44	CD44 antigen	6	6	6		1.18529	0.418364			0.0394821			0.619578		21,08 ± 18,17	21,32 ± 18,11	20,53 ± 16,92
106	P16870	CPE	Carboxypeptidase E	7	6	7			0.594638		3.61775	0.162632		1.97071	0.283751		21,16 ± 18,92	20,29 ± 17,05	22,14 ± 19,12
107	P17900	GM2A	Ganglioside GM2 activator	7	7	7		1.27712	0.239354		1.11285	0.802852		1.42124	0.282874		24,53 ± 20,94	24,88 ± 20,79	25,03 ± 21,16
108	P17936	IGFBP3	Insulin-like growth factor-binding protein 3	7	7	7		2.76457	0.0530135		1.0949	0.435658		3.02692	0.00452447		22,37 ± 18,7	23,84 ± 20,46	23,97 ± 20,04
109	P18462	HLA	HLA class I histocompatibility antigen, A-25 alpha chain	7	7	7		2.34376	0.002039		1.02447	0.948221		2.4011	0.00356808		21,93 ± 17,67	23,16 ± 18,71	23,2 ± 19,11
110	P19021	PAM	Peptidyl-glycine alpha-amidating monooxygenase	7	7	7		5.00426	0.000184737		1.76894	0.0464031		8.85225	0.000428853		20,18 ± 15,62	22,5 ± 18,6	23,33 ± 20,16
111	P19022	CDH2	Cadherin-2	7	7	7		1.67408	0.060056		1.41341	0.148822		2.36617	0.00964441		21,3 ± 17,47	22,04 ± 18,34	22,54 ± 19,02
112	P20062	TCN2	Transcobalamin-2	7	7	7		2.01343	0.0613646		1.5359	0.0646171		3.09242	0.00178708		23,06 ± 19,5	24,07 ± 20,75	24,69 ± 20,86
113	P20908	COL5A1	Collagen alpha-1(V) chain	7	7	7			0.747755		1.2728	0.325332		1.21316	0.62596		27,43 ± 23,47	27,36 ± 23,77	27,71 ± 23,84
114	P21246	PTN	Pleiotrophin	4	6	6		2.50129	0.110153		1.97654	0.0457333		4.94391	0.00269639		19,3 ± 17,02	20,63 ± 18,37	21,61 ± 17,99
115	P21291	CSRP1	Cysteine and glycine-rich protein 1	6	6	6			0.145414			0.000469307			0.0100048		21,94 ± 18,78	21,06 ± 18,14	20,12 ± 17,06
116	P21810	BGN	Biglycan	7	7	7		1.43955	0.925726		1.85353	0.0865021		2.66826	0.00101113		22,21 ± 18,41	22,73 ± 19,78	23,62 ± 20,12
117	P22105	TNXB	Tenascin-X	7	7	7			0.0827876		2.04991	0.0285132		1.39971	0.728001		24,61 ± 21,3	24,06 ± 21,6	25,1 ± 22,91
118	P22692	IGFBP4	Insulin-like growth factor-binding protein 4	7	7	7		2.03408	0.0201801		1.39603	0.173972		2.83964	0.0125473		25,18 ± 21,16	26,21 ± 22,42	26,69 ± 22,49
119	P22894	MMP8	Neutrophil collagenase	5	7	7		1.21916	0.26322		6.83216	0.00343288		8.32951	0.0011269		19,28 ± 16,29	19,57 ± 15,65	22,34 ± 19,02
120	P23142	FBLN1	Fibulin-1	7	7	7		1.26944	0.750154		1.10834	0.207645		1.40696	0.29016		22,71 ± 20,09	23,06 ± 20,75	23,21 ± 20,51
121	P24592	IGFBP6	Insulin-like growth factor-binding protein 6	6	6	6		1.80318	0.211143		1.17616	0.938366		2.12083	0.350521		20,09 ± 16,97	20,94 ± 17,76	21,18 ± 18,26
122	P24593	IGFBP5	Insulin-like growth factor-binding protein 5	7	7	7		2.09543	0.0235895		1.39329	0.136186		2.91955	0.00718949		25,69 ± 21,53	26,76 ± 22,82	27,24 ± 22,97
123	P24821	TNC	Tenascin	7	7	7			0.623893		1.80249	0.0403482		1.77623	0.148636		22,62 ± 18,99	22,59 ± 19,57	23,44 ± 19,8
124	P25311	AZGP1	Zinc-alpha-2-glycoprotein	7	7	7		1.66425	0.0927412		1.20916	0.325746		2.01234	0.103306		23,16 ± 20,57	23,9 ± 20,26	24,17 ± 20,68
125	P25940	COL5A3	Collagen alpha-3(V) chain	7	7	7		1.40358	0.142519			0.0967355			0.958784		26,23 ± 21,83	26,72 ± 22,66	26,23 ± 21,96
126	P26022	PTX3	Pentraxin-related protein PTX3	7	7	7		1.30302	0.397647			0.611322		1.29808	0.0421904		25,46 ± 21,71	25,84 ± 22,35	25,84 ± 22,1
127	P27797	CALR	Calreticulin	7	7	7			0.237267			0.00980954			0.00231798		26,19 ± 22,39	25,83 ± 22,45	24,91 ± 21,48
128	P28300	LOX	Protein-lysine 6-oxidase	7	7	7		1.47957	0.36881		1.11245	0.903431		1.64595	0.308029		22,14 ± 18,71	22,71 ± 19,59	22,86 ± 19,93
129	P28799	GRN	Granulins	7	7	7		1.26939	0.136421		1.55562	0.0030426		1.97469	0.0197157		22,9 ± 20,02	23,25 ± 19,13	23,88 ± 19,73
130	P29279	CTGF	Connective tissue growth factor	7	7	7		1.11432	0.929322		1.63372	0.0965855		1.82048	0.0827415		23,53 ± 20,1	23,69 ± 20,18	24,39 ± 20,76
131	P30040	ERP29	Endoplasmic reticulum resident protein 29	7	7	4			0.0491365			0.576882			0.000295661		23,18 ± 19,2	22,1 ± 19,5	20,93 ± 17,67
132	P30101	PDIA3	Protein disulfide-isomerase A3	7	7	7		1.26917	0.961473		1.44567	0.377423		1.8348	0.346873		25,1 ± 21,26	25,44 ± 22,7	25,98 ± 23,35
133	P34096	RNASE4	Ribonuclease 4	6	5	7		5.47551	0.129771			0.266782		2.63754	0.207898		21,24 ± 18,95	23,7 ± 21,5	22,64 ± 19,86
134	P35052	GPC1	Glypican-1	7	7	7		2.83991	0.00268537		1.02513	0.817718		2.91128	0.000948911		24,05 ± 19,24	25,56 ± 21,81	25,59 ± 21,46
135	P35442	THBS2	Thrombospondin-2	6	7	7		1.28868	0.345731		1.36718	0.189407		1.76186	0.0725474		21,27 ± 18,99	21,64 ± 18,44	22,09 ± 18,12
136	P35555	FBN1	Fibrillin-1	7	7	7		2.08726	0.0540813		1.10668	0.444361		2.30992	0.0356426		25,66 ± 21,92	26,72 ± 23,45	26,87 ± 23,66
137	P35556	FBN2	Fibrillin-2	7	6	7		1.53465	0.103679			0.855984		1.23604	0.295172		21,88 ± 19,55	22,5 ± 20,38	22,19 ± 19,48
138	P35613	BSG	Basigin	7	7	6			0.87798		1.01886	0.962117			0.913512		21,88 ± 18,53	21,74 ± 17,99	21,76 ± 18,58
139	P36222	CHI3L1	Chitinase-3-like protein 1	7	7	7		1.43461	0.288441		1.15114	0.986528		1.65143	0.129384		24,27 ± 20,85	24,79 ± 21,52	24,99 ± 21,77
140	P36955	SERPINF1	Pigment epithelium-derived factor	7	7	7		2.0685	0.0184768			0.878782		2.05093	0.036063		29,83 ± 25,96	30,88 ± 27,37	30,87 ± 26,86
141	P38571	LIPA	Lysosomal acid lipase/cholesteryl ester hydrolase	6	6	6		1.60398	0.0718414			0.239693		1.36371	0.696755		21,16 ± 17,73	21,84 ± 17,51	21,61 ± 18,88
142	P39059	COL15A1	Collagen alpha-1(XV) chain	7	7	7		1.593	0.180826		1.83676	0.0118023		2.92595	0.00242588		25,29 ± 22,06	25,96 ± 22,47	26,84 ± 23,18
143	P39060	COL18A1	Collagen alpha-1(XVIII) chain	7	7	7		1.96922	0.0869413		1.09555	0.700465		2.15738	0.0858972		21,8 ± 18,84	22,78 ± 19,75	22,91 ± 19,78
144	P41222	PTGDS	Prostaglandin-H2 D-isomerase	7	7	7		3.47287	0.00139438		2.00999	0.0207379		6.98044	7.66469e-05		23,96 ± 20,59	25,76 ± 22,26	26,76 ± 22,53
145	P43121	MCAM	Cell surface glycoprotein MUC18	7	7	7		1.37675	0.304318			0.0467527			0.13999		24,46 ± 20,67	24,92 ± 21,54	24,03 ± 20,36
146	P45877	PPIC	Peptidyl-prolyl cis-trans isomerase C	7	7	7		1.6596	0.206566			0.764911		1.37874	0.0632032		22,19 ± 17,51	22,93 ± 19,72	22,66 ± 18,35
147	P49747	COMP	Cartilage oligomeric matrix protein	6	7	6			0.8822		1.36307	0.359314			0.52159		22,51 ± 20,14	21,7 ± 18,83	22,15 ± 18,85
148	P50454	SERPINH1	Serpin H1	7	7	7			0.360845			0.0362706			0.0427602		26,68 ± 22,36	26,37 ± 22,46	25,83 ± 22,02
149	P50897	PPT1	Palmitoyl-protein thioesterase 1	6	6	7		1.38394	0.196119		1.99602	0.0753326		2.76237	0.0412878		21,05 ± 18,29	21,52 ± 18,17	22,52 ± 19,17
150	P51884	LUM	Lumican	7	7	7		1.99296	0.00316037		1.30777	0.0797132		2.60634	0.00483995		25,22 ± 21,44	26,22 ± 22,43	26,61 ± 22,39
151	P51888	PRELP	Prolargin	6	7	7		2.40811	0.0978708		1.99879	0.049696		4.81332	0.00276528		20,87 ± 17,83	22,14 ± 19,16	23,14 ± 20,09
152	P55058	PLTP	Phospholipid transfer protein	7	7	7		1.60427	0.109733			0.928031		1.52299	0.063656		26,02 ± 21,81	26,7 ± 22,91	26,63 ± 22,28
153	P55083	MFAP4	Microfibril-associated glycoprotein 4	7	7	7		4.11505	0.0372466		2.83836	0.0326875		11.68	3.01349e-05		22,18 ± 18,74	24,22 ± 21,03	25,72 ± 22,12
154	P55268	LAMB2	Laminin subunit beta-2	7	7	7		1.58983	0.0182262		1.01084	0.738565		1.60706	0.0503069		22,54 ± 19,23	23,21 ± 19,24	23,22 ± 18,94
155	P55290	CDH13	Cadherin-13	7	6	4		1.2909	0.429315			0.0390516			0.723595		21,18 ± 18,73	21,55 ± 18,87	20,47 ± 17,78
156	P61916	NPC2	Epididymal secretory protein E1	7	7	7		1.96	0.0408793		1.09558	0.569459		2.14734	0.0137863		26,46 ± 22,57	27,43 ± 23,75	27,56 ± 23,44
157	P78539	SRPX	Sushi repeat-containing protein SRPX	6	7	6		1.4485	0.322251		1.42181	0.843346		2.0595	0.370968		21,06 ± 17,94	21,6 ± 17,56	22,1 ± 19,03
158	P80303	NUCB2	Nucleobindin-2	7	7	7		11.0141	0.183786			0.72036		5.83222	0.0529878		21,43 ± 17,98	24,89 ± 23,26	23,97 ± 21,33
159	P98095	FBLN2	Fibulin-2	7	7	7		1.27594	0.353218		1.29429	0.203921		1.65143	0.145225		26,19 ± 22,99	26,54 ± 23,2	26,91 ± 23,24
160	P98155	VLDLR	Very low-density lipoprotein receptor	6	7	5		1.03898	0.86407			0.852257			0.983123		19,81 ± 17,12	19,86 ± 16,81	19,48 ± 16,3
161	P98160	HSPG2	Basement membrane-specific heparan sulfate proteoglycan core protein	7	7	7		1.67372	0.122174		1.15752	0.260995		1.93737	0.0399299		28,53 ± 24,65	29,28 ± 25,87	29,49 ± 25,71
162	Q02809	PLOD1	Procollagen-lysine,2-oxoglutarate 5-dioxygenase 1	7	7	7		1.30367	0.349954			0.397635		1.10828	0.944491		23,48 ± 19,12	23,86 ± 19,81	23,63 ± 19,94
163	Q02818	NUCB1	Nucleobindin-1	7	7	7		1.82982	0.0172728		1.39898	0.0429936		2.55988	0.00214415		26,35 ± 22,21	27,22 ± 23,04	27,7 ± 23,17
164	Q07092	COL16A1	Collagen alpha-1(XVI) chain	5	7	7			0.639468		7.75943	0.196278		2.11581	0.334425		23,68 ± 22,36	21,8 ± 18,29	24,76 ± 22,98
165	Q07954	LRP1	Prolow-density lipoprotein receptor-related protein 1	7	7	7		1.25514	0.441403		1.28286	0.112434		1.61017	0.0969752		25,45 ± 21,57	25,78 ± 21,86	26,14 ± 21,46
166	Q08380	LGALS3BP	Galectin-3-binding protein	7	7	7		2.01712	0.00382365			0.878333		1.96612	0.0111853		26,86 ± 23,74	27,87 ± 24,47	27,84 ± 23,95
167	Q08431	MFGE8	Lactadherin	7	7	7			0.556311		1.32173	0.429493		1.32002	0.593975		26,06 ± 23,49	26,06 ± 22,24	26,46 ± 24,21
168	Q08629	SPOCK1	Testican-1	7	7	7			0.231315		1.14674	0.542717			0.281587		27,4 ± 23,49	26,84 ± 21,92	27,03 ± 22,74
169	Q10471	GALNT2	Polypeptide N-acetylgalactosaminyltransferase 2	5	7	6		1.55126	0.084628		1.10107	0.389746		1.70805	0.0195531		21,72 ± 17,57	22,35 ± 18,53	22,49 ± 18,73
170	Q12805	EFEMP1	EGF-containing fibulin-like extracellular matrix protein 1	7	7	7		2.3532	0.0604139		1.50678	0.109202		3.54576	0.00211779		22,81 ± 19,42	24,04 ± 20,89	24,64 ± 21,2
171	Q12841	FSTL1	Follistatin-related protein 1	7	7	7		1.12648	0.607014		1.17305	0.281879		1.32142	0.297182		26,75 ± 22,81	26,92 ± 22,82	27,15 ± 23,01
172	Q12907	LMAN2	Vesicular integral-membrane protein VIP36	7	7	7			0.0382418			0.0241542			0.000620358		25,31 ± 22,29	24,74 ± 21,99	23,79 ± 20,89
173	Q13443	ADAM9	Disintegrin and metalloproteinase domain-containing protein 9	6	7	7		1.88728	0.0266374		2.43171	0.0435724		4.58932	0.0038458		18,69 ± 16,07	19,61 ± 15,64	20,89 ± 17,25
174	Q13510	ASAH1	Acid ceramidase	7	7	7		1.30476	0.30523			0.744985		1.24435	0.199767		26,67 ± 22,98	27,06 ± 23,72	26,99 ± 23,54
175	Q13822	ENPP2	Ectonucleotide pyrophosphatase/phosphodiesterase family member 2	5	7	7			0.283671		2.58604	0.0209288		2.09855	0.0455613		21,16 ± 19,41	20,86 ± 18,54	22,23 ± 19,75
176	Q14112	NID2	Nidogen-2	7	7	7		1.14554	0.451941		1.35561	0.024323		1.5529	0.10958		22,69 ± 19,26	22,89 ± 19,29	23,33 ± 19,76
177	Q14118	DAG1	Dystroglycan	7	7	7		2.73089	0.0141163		1.25696	0.618376		3.43263	0.0356773		23,6 ± 20,1	25,05 ± 21,3	25,38 ± 21,85
178	Q14697	GANAB	Neutral alpha-glucosidase AB	7	7	7			0.0318649			0.0108012			0.000105793		22,68 ± 17,77	21,81 ± 18,04	20,67 ± 16,81
179	Q14766	LTBP1	Latent-transforming growth factor beta-binding protein 1	7	7	7			0.402684		1.58596	0.289881			0.965051		23,64 ± 20,98	22,7 ± 20	23,37 ± 20,41
180	Q14767	LTBP2	Latent-transforming growth factor beta-binding protein 2	7	7	7			0.642462		1.93201	0.0361309		1.39591	0.261982		22,64 ± 19,48	22,17 ± 18,53	23,12 ± 19,28
181	Q15063	POSTN	Periostin	6	7	7			0.319833			0.531793			0.0592119		21,66 ± 18,27	21,42 ± 18,54	21,17 ± 18,05
182	Q15063	POSTN	Periostin	7	7	7		2.02663	0.0682691		1.2927	0.102488		2.61983	0.0141381		25,41 ± 21,48	26,43 ± 23,5	26,8 ± 22,82
183	Q15084	PDIA6	Protein disulfide-isomerase A6	7	7	7			0.0762272			0.404191			0.00111457		23,48 ± 20,03	22,77 ± 19,67	22,14 ± 18,87
184	Q15113	PCOLCE	Procollagen C-endopeptidase enhancer 1	7	7	7		1.59802	0.112906		1.16697	0.18598		1.86484	0.0106763		24,68 ± 21,12	25,36 ± 22,25	25,58 ± 22,08
185	Q15293	RCN1	Reticulocalbin-1	7	7	7			0.674792			0.017725			0.0519792		25,01 ± 20,97	24,91 ± 20,99	24,11 ± 20,45
186	Q15582	TGFBI	Transforming growth factor-beta-induced protein ig-h3	7	7	7			0.156829		1.02234	0.529492			0.297445		25,99 ± 22,31	25,67 ± 22,54	25,7 ± 22,5
187	Q15782	CHI3L2	Chitinase-3-like protein 2	7	7	7		3.46997	0.00655937		2.04618	0.0203806		7.10019	0.00223992		22,45 ± 19,18	24,24 ± 20,56	25,28 ± 21,29
188	Q15848	ADIPOQ	Adiponectin	7	7	7			0.72013			0.325595			0.317609		27,59 ± 24,34	27,31 ± 24,26	26,8 ± 22,65
189	Q15904	ATP6AP1	V-type proton ATPase subunit S1	7	7	7		1.44001	0.276955			0.737223		1.30517	0.207715		21,47 ± 16,94	22 ± 17,86	21,85 ± 17,76
190	Q16270	IGFBP7	Insulin-like growth factor-binding protein 7	7	7	7		1.36255	0.365903		1.28683	0.323449		1.75337	0.0862511		25,08 ± 20,99	25,53 ± 21,82	25,89 ± 22,46
191	Q16363	LAMA4	Laminin subunit alpha-4	7	7	7		1.42174	0.129446		1.00825	0.90245		1.43347	0.0649365		26,28 ± 22,18	26,79 ± 22,36	26,8 ± 22,36
192	Q16610	ECM1	Extracellular matrix protein 1	7	7	7		1.43965	0.637957		1.06495	0.284784		1.53315	0.133962		23,36 ± 19,13	23,89 ± 20,91	23,98 ± 20,46
193	Q16853	AOC3	Membrane primary amine oxidase	7	7	7		1.89636	0.0731914			0.386809		1.56137	0.226823		23,54 ± 19,85	24,46 ± 20,44	24,18 ± 20,09
194	Q32P28	P3H1	Prolyl 3-hydroxylase 1	5	5	5		1.6548	0.266358			0.838177		1.56026	0.0661027		19,54 ± 16,94	20,26 ± 17,51	20,18 ± 16,98
195	Q4LDE5	SVEP1	Sushi, von Willebrand factor type A, EGF and pentraxin domain-containing protein 1	4	5	6			0.185158		1.07825	0.574345			0.175135		23,26 ± 21,94	20,99 ± 18,21	21,1 ± 18,62
196	Q5HYA8	TMEM67	Meckelin	7	7	7			0.0267325			0.259573			0.00544384		23,44 ± 20,84	21,78 ± 18,54	21,36 ± 18,31
197	Q6E0U4	DMKN	Dermokine	7	7	7		1.96946	0.0724679			0.646973		1.61631	0.175534		24,11 ± 20,63	25,09 ± 21,81	24,8 ± 20,85
198	Q6EMK4	VASN	Vasorin	7	7	7		1.8827	0.0663518			0.0244668			0.95337		23,45 ± 20,49	24,36 ± 21,11	23,01 ± 19,34
199	Q6GTX8	LAIR1	Leukocyte-associated immunoglobulin-like receptor 1	6	5	5			0.00283222		1.69715	0.24129			0.0223839		21,31 ± 17,67	20,05 ± 16,14	20,81 ± 18,18
200	Q6UVK1	CSPG4	Chondroitin sulfate proteoglycan 4	7	7	7			0.968667			0.675559			0.639971		23,45 ± 19,48	23,43 ± 19,3	23,23 ± 18,76
201	Q76M96	CCDC80	Coiled-coil domain-containing protein 80	7	7	7		1.70046	0.0832277		1.31134	0.284746		2.22989	0.0352791		25,3 ± 21,6	26,06 ± 21,93	26,45 ± 22,39
202	Q7Z5L7	PODN	Podocan	4	7	6			0.931366		1.69724	0.0741216		1.34363	0.261197		20,61 ± 18,42	20,27 ± 16,55	21,03 ± 17,59
203	Q7Z7G0	ABI3BP	Target of Nesh-SH3	6	7	7			0.64021		1.59879	0.115194		1.31466	0.151693		20,73 ± 18,66	20,44 ± 16,42	21,12 ± 17,35
204	Q86UD1	OAF	Out at first protein homolog	5	7	7		4.23333	0.0373564			0.985035		3.2975	0.0132792		19,09 ± 16,03	21,17 ± 18,3	20,81 ± 17,07
205	Q86UX2	ITIH5	Inter-alpha-trypsin inhibitor heavy chain H5	7	7	7		1.72752	0.27798		1.29534	0.318956		2.23772	0.140214		22,69 ± 19,29	23,48 ± 19,99	23,85 ± 20,59
206	Q86Y38	XYLT1	Xylosyltransferase 1	6	7	7		1.09386	0.843243			0.931273		1.03953	0.79861		20,03 ± 16,77	20,15 ± 16,77	20,08 ± 16,42
207	Q8IUX7	AEBP1	Adipocyte enhancer-binding protein 1	7	7	7		2.4819	0.0874921		1.69646	0.0319301		4.21044	0.00399728		20,06 ± 16,47	21,37 ± 17,97	22,13 ± 18,08
208	Q8IX30	SCUBE3	Signal peptide, CUB and EGF-like domain-containing protein 3	7	7	7		1.17498	0.547748			0.488987			0.897466		22,69 ± 19,65	22,92 ± 19,6	22,39 ± 18,39
209	Q8NBP7	PCSK9	Proprotein convertase subtilisin/kexin type 9	7	7	7		1.88078	0.00869153		1.00598	0.969982		1.89203	0.0743577		22,81 ± 19,72	23,72 ± 20,01	23,73 ± 19,87
210	Q8NBS9	TXNDC5	Thioredoxin domain-containing protein 5	7	7	7			0.87065			0.0109487			0.167331		22,63 ± 19,26	22,46 ± 18,42	21,59 ± 17,72
211	Q8WUA8	TSKU	Tsukushin	7	6	6			0.273561			0.200845			0.999398		20,4 ± 17,72	20,38 ± 16,56	20,11 ± 17,15
212	Q92626	PXDN	Peroxidasin homolog	7	7	7		1.68188	0.112459		1.20125	0.195645		2.02036	0.0370881		24,96 ± 21,13	25,71 ± 22,2	25,97 ± 22,01
213	Q92743	HTRA1	Serine protease HTRA1	7	7	7		2.89147	0.0110721		1.67204	0.0445308		4.83464	0.00157891		23,96 ± 20,39	25,49 ± 21,45	26,23 ± 21,42
214	Q92823	NRCAM	Neuronal cell adhesion molecule	7	7	7		1.00477	0.643368			0.101175			0.291327		24,05 ± 20,68	24,05 ± 20,22	23,47 ± 20,09
215	Q969H8	MYDGF	Myeloid-derived growth factor	7	7	7			0.715853			0.0795491			0.091843		21,9 ± 18,5	21,45 ± 17,18	20,53 ± 17,5
216	Q96AY3	FKBP10	Peptidyl-prolyl cis-trans isomerase FKBP10	6	7	7			0.0784191			0.706405			0.0482527		21,56 ± 18,15	20,64 ± 17,25	20,59 ± 16,52
217	Q99523	SORT1	Sortilin	6	6	7			0.342163			0.00630294			0.00130377		22,79 ± 18,9	22,49 ± 18,88	20,16 ± 16,83
218	Q99538	LGMN	Legumain	5	7	6			0.908832			0.942845			0.881387		23,8 ± 21,78	23,33 ± 21,47	22,05 ± 17,36
219	Q99715	COL12A1	Collagen alpha-1(XII) chain	7	7	7		1.59622	0.0967637		1.40854	0.223684		2.24835	0.060017		27,37 ± 23,86	28,04 ± 24,08	28,54 ± 24,5
220	Q99727	TIMP4	Metalloproteinase inhibitor 4	7	7	7		1.12271	0.314184		2.52819	0.0114389		2.83843	0.00406674		22,76 ± 20,05	22,93 ± 19,14	24,27 ± 21,02
221	Q9BRK5	SDF4	45 kDa calcium-binding protein	7	7	7		1.23158	0.128454		1.28631	0.163525		1.5842	0.0738119		24,64 ± 20,15	24,94 ± 20,89	25,3 ± 21,03
222	Q9BS26	ERP44	Endoplasmic reticulum resident protein 44	5	6	5		2.25574	0.0248436			0.0067865			0.450002		19,56 ± 16,24	20,74 ± 17,42	19,34 ± 15,56
223	Q9BU40	CHRDL1	Chordin-like protein 1	7	7	7		1.40803	0.136295		1.34516	0.0835013		1.89402	0.0571958		25,26 ± 21,41	25,75 ± 21,72	26,18 ± 22,05
224	Q9BUD6	SPON2	Spondin-2	7	7	7		3.34674	0.050652		2.15213	0.0364934		7.2026	0.00478296		22,97 ± 20,26	24,71 ± 21,8	25,82 ± 21,34
225	Q9BWS9	CHID1	Chitinase domain-containing protein 1	5	7	7		1.21918	0.778919			0.0386913			0.253549		21,5 ± 18,88	21,79 ± 19,27	20,98 ± 18,5
226	Q9BY76	ANGPTL4	Angiopoietin-related protein 4	4	6	7		1.45349	0.170976			0.24283		1.32148	0.938901		19,62 ± 16,01	20,16 ± 16,5	20,02 ± 16,68
227	Q9BYE4	SPRR2G	Small proline-rich protein 2G	4	6	4			0.296851			0.528166			0.663472		20,32 ± 18,25	20,01 ± 17,34	19,95 ± 16,42
228	Q9H173	SIL1	Nucleotide exchange factor SIL1	7	7	7			0.860106		1.3062	0.166375		1.16723	0.240348		23,45 ± 20,02	23,28 ± 19,62	23,67 ± 19,21
229	Q9HAT2	SIAE	Sialate O-acetylesterase	6	7	7		1.54333	0.486167		1.49813	0.379444		2.31211	0.0377612		20,58 ± 17,05	21,2 ± 17,59	21,79 ± 17,98
230	Q9HB40	SCPEP1	Retinoid-inducible serine carboxypeptidase	5	7	7		3.10858	0.0011913		2.86262	0.0674427		8.89866	0.000864113		19,43 ± 15,97	21,06 ± 16,9	22,58 ± 19,53
231	Q9HCU0	CD248	Endosialin	7	7	7			0.606999			0.60016			0.31656		26,3 ± 22,4	26,05 ± 21,78	25,88 ± 20,66
232	Q9NRN5	OLFML3	Olfactomedin-like protein 3	7	7	7		2.24527	0.0198175		1.46321	0.104245		3.28528	0.00376343		21,83 ± 18,97	22,99 ± 19,5	23,54 ± 19,86
233	Q9NS98	SEMA3G	Semaphorin-3G	6	7	7			0.848587		1.89934	0.0951581			0.508404		23,39 ± 21,25	22,14 ± 18,88	23,07 ± 19,96
234	Q9NZ08	ERAP1	Endoplasmic reticulum aminopeptidase 1	7	7	7		1.05063	0.354784		1.33809	0.53544		1.40584	0.128497		20,92 ± 17,74	21 ± 15,53	21,42 ± 17,99
235	Q9UBR2	CTSZ	Cathepsin Z	7	7	7			0.234873		1.36681	0.150692		1.02846	0.75669		24,87 ± 21,15	24,46 ± 21,01	24,91 ± 20,68
236	Q9UBX5	FBLN5	Fibulin-5	4	7	6		1.71515	0.206115		1.12448	0.299431		1.92864	0.0440007		20,61 ± 18,24	21,38 ± 18,13	21,55 ± 18,54
237	Q9UHG3	PCYOX1	Prenylcysteine oxidase 1	6	7	7		1.20824	0.769682			0.208015			0.476987		20,64 ± 17,67	20,91 ± 18	20,03 ± 16,21
238	Q9UHL4	DPP7	Dipeptidyl peptidase 2	7	7	7			0.200735		1.90918	0.0435751		1.12173	0.450029		22,43 ± 19,42	21,66 ± 18,56	22,6 ± 18,25
239	Q9UJJ9	GNPTG	N-acetylglucosamine-1-phosphotransferase subunit gamma	5	7	7		1.80949	0.142783		1.27662	0.349521		2.31004	0.00172411		20,26 ± 17,29	21,12 ± 17,42	21,47 ± 17,41
240	Q9UKU9	ANGPTL2	Angiopoietin-related protein 2	4	6	6		1.21442	0.696686		1.48076	0.052582		1.79827	0.411776		20,91 ± 18,02	21,19 ± 18,72	21,75 ± 18,59
241	Q9UKZ9	PCOLCE2	Procollagen C-endopeptidase enhancer 2	7	7	7		1.60977	0.113839		1.50128	0.0715127		2.41672	0.0177057		25,3 ± 21,59	25,99 ± 22,43	26,57 ± 22,54
242	Q9Y240	CLEC11A	C-type lectin domain family 11 member A	6	6	6		1.61043	0.996074		1.44525	0.416094		2.32748	0.234215		20,01 ± 16,05	20,7 ± 18,46	21,23 ± 18,29
243	Q9Y4K0	LOXL2	Lysyl oxidase homolog 2	7	7	7		1.43337	0.0409738			0.335113		1.12512	0.261576		24,78 ± 21,38	25,3 ± 21,81	24,95 ± 21,36
244	Q9Y4L1	HYOU1	Hypoxia up-regulated protein 1	5	5	4			0.069899		1.61913	0.0601955			0.666186		20,14 ± 17,5	19,26 ± 16,01	19,96 ± 17,49
245	Q9Y646	CPQ	Carboxypeptidase Q	7	7	7		2.6879	0.00908391		1.57713	0.0351056		4.23919	0.00146687		20,54 ± 17,25	21,97 ± 18,55	22,62 ± 18,19
246	Q9Y6C2	EMILIN1	EMILIN	7	7	7		1.70197	0.0964925		1.33384	0.145813		2.27015	0.0407194		24,5 ± 21,12	25,27 ± 21,63	25,68 ± 20,93

## Sheet: Table S2_Significant cellular
Table S2. Significantly changed cellular proteins during initial feeding (From T14 to T18, Part I), later feeding (From T18 to T22, PartII) and the whole feeding period (From T14 to T22, Part III)
Part I: Cellular proteins sig changed during initial feeding (from T14 to T18)
Order	Accession	Gene Symbol	Description	Number (n)				T14-T18			T18-T22			T14-T22			Abundance (log-transformed)
				T14	T18	T22		FC	P value		FC	P value		FC	P value		T14 (Mean ± SEM)	T18 (Mean ± SEM)	T22 (Mean ± SEM)
1	P53396	ACLY	ATP-citrate synthase	5	5	5		-1.0602	0.0418519		2.1966	0.045263		2.07187	0.0623941		6,72 ± 0,02	6,64 ± 0,00	7,32 ± 0,25
2	P14618	PKM	Pyruvate kinase PKM	9	9	9		1.14054	1.98814e-05		1.14256	0.0218819		1.30313	0.000242127		6,45 ± 0,01	6,64 ± 0,00	6,82 ± 0,02
3	P25705	ATP5A1	ATP synthase subunit alpha, mitochondrial	9	9	9		1.03962	0.0407726		-1.00615	0.750646		1.03327	0.411756		6,59 ± 0,01	6,64 ± 0,00	6,63 ± 0,01
4	P04083	ANXA1	Annexin A1	9	9	9		1.11815	0.022483		1.08022	0.274779		1.20785	0.00495298		6,47 ± 0,02	6,64 ± 0,00	6,74 ± 0,03
5	P38646	HSPA9	Stress-70 protein, mitochondrial	9	9	9		-1.05778	0.016048		1.00689	0.956659		-1.05054	0.312297		6,72 ± 0,01	6,64 ± 0,00	6,64 ± 0,02
6	Q9NTX5	ECHDC1	Ethylmalonyl-CoA decarboxylase	9	9	9		1.05833	0.0275639		1.02244	0.92821		1.08208	0.263318		6,56 ± 0,01	6,64 ± 0,00	6,65 ± 0,03
7	P11142	HSPA8	Heat shock cognate 71 kDa protein	9	9	9		-1.08711	0.034567		1.02133	0.864004		-1.0644	0.246502		6,76 ± 0,01	6,64 ± 0,00	6,66 ± 0,03
8	P15121	AKR1B1	Aldose reductase	9	9	9		1.21327	0.00463545		1.23578	0.144997		1.49933	0.0141061		6,35 ± 0,02	6,64 ± 0,00	6,88 ± 0,05
9	P08133	ANXA6	Annexin A6	9	9	9		-1.12978	0.0137435		1.10578	0.00242801		-1.0217	0.483323		6,81 ± 0,02	6,64 ± 0,00	6,79 ± 0,01
10	Q13885	TUBB2A	Tubulin beta-2A chain	6	6	6		-1.09833	1.7375e-05		-1.11297	0.0407148		-1.22241	0.00423023		6,78 ± 0,01	6,64 ± 0,00	6,47 ± 0,05
11	P04792	HSPB1	Heat shock protein beta-1	9	9	9		1.09783	0.0404312		1.12667	0.312892		1.23689	0.074683		6,50 ± 0,02	6,64 ± 0,00	6,77 ± 0,04
12	P07339	CTSD	Cathepsin D	9	9	9		1.13565	0.00904455		1.05078	0.362574		1.19331	0.0410826		6,45 ± 0,02	6,64 ± 0,00	6,70 ± 0,02
13	P48163	ME1	NADP-dependent malic enzyme	9	9	9		1.07066	0.00916789		1.06144	0.151908		1.13645	0.00303283		6,54 ± 0,01	6,64 ± 0,00	6,72 ± 0,02
14	Q01469	FABP5	Fatty acid-binding protein, epidermal	9	9	9		-1.12978	0.0475074		1.04511	0.438133		-1.08101	0.203832		6,81 ± 0,02	6,64 ± 0,00	6,70 ± 0,02
15	P08238	HSP90AB1	Heat shock protein HSP 90-beta	5	5	5		-1.086	0.0318795		-1.0553	0.171553		-1.14605	0.018413		6,75 ± 0,04	6,64 ± 0,00	6,51 ± 0,10
16	P07602	PSAP	Sap-mu-9 of Prosaposin	9	9	9		1.06295	0.0461175		1.14244	0.0231185		1.21436	0.00154741		6,55 ± 0,01	6,64 ± 0,00	6,82 ± 0,02
17	P23141	CES1	Liver carboxylesterase 1	9	9	9		1.19	0.00452574		1.28967	0.01421		1.53471	0.000962511		6,38 ± 0,02	6,64 ± 0,00	6,98 ± 0,04
18	P04179	SOD2	Superoxide dismutase [Mn], mitochondrial	9	9	9		1.26707	0.0123849		1.53322	0.00337874		1.9427	9.62256e-06		6,26 ± 0,04	6,64 ± 0,00	7,20 ± 0,05
19	P26038	MSN	Moesin	8	8	8		1.06995	0.0303074		1.0385	0.571094		1.11114	0.0678107		6,54 ± 0,01	6,64 ± 0,00	6,68 ± 0,03
20	P17931	LGALS3	Galectin-3	9	9	9		1.15311	0.00337942		1.003	0.735595		1.15657	0.206449		6,43 ± 0,02	6,64 ± 0,00	6,59 ± 0,05
21	P11476	RAB1A	Ras-related protein Rab-1A	9	9	9		-1.12122	0.000627586		1.01433	0.931241		-1.10538	0.0182984		6,81 ± 0,01	6,64 ± 0,00	6,65 ± 0,02
22	P62906	RPL10A	60S ribosomal protein L10A	9	9	9		-1.08656	0.0423223		-1.03722	0.432569		-1.127	0.0475294		6,76 ± 0,01	6,64 ± 0,00	6,57 ± 0,03
23	P11177	PDHB	Pyruvate dehydrogenase E1 component subunit beta, mitochondrial	8	8	8		1.07455	0.0450884		-1.06383	0.280138		1.01007	0.856748		6,53 ± 0,02	6,64 ± 0,00	6,52 ± 0,04
24	P63241	EIF5A	Eukaryotic translation initiation factor 5A-1	9	9	9		-1.07056	0.01681		-1.10674	0.00309815		-1.18483	3.07139e-05		6,74 ± 0,01	6,64 ± 0,00	6,49 ± 0,01
25	P02511	CRYAB	Alpha-crystallin B chain	9	9	9		1.18033	0.0104473		1.20478	0.0049144		1.42203	0.000743461		6,39 ± 0,02	6,64 ± 0,00	6,90 ± 0,02
26	Q99497	PARK7	Protein deglycase DJ-1	8	8	8		1.0986	0.0477039		1.117	0.300957		1.22714	0.071729		6,49 ± 0,03	6,64 ± 0,00	6,77 ± 0,04
27	P07099	EPHX1	Epoxide hydrolase 1	7	7	7		1.07825	0.00871991		1.21914	0.0174214		1.31454	0.00437491		6,53 ± 0,02	6,64 ± 0,00	6,90 ± 0,04
28	Q9H0U4	RAB1B	Ras-related protein Rab-1B	5	5	5		-1.163	2.48204e-07		-1.08272	0.0278314		-1.2592	0.000327367		6,86 ± 0,01	6,64 ± 0,00	6,51 ± 0,05
29	P16435	POR	NADPH--cytochrome P450 reductase	8	8	8		-1.0995	0.0398064		1.02988	0.842101		-1.06761	0.0720995		6,77 ± 0,02	6,64 ± 0,00	6,66 ± 0,03
30	P49748	ACADVL	Very long-chain specific acyl-CoA dehydrogenase, mitochondrial	8	8	8		-1.16163	5.54494e-05		1.00463	0.760245		-1.15628	0.000207596		6,86 ± 0,01	6,64 ± 0,00	6,64 ± 0,02
31	P08729	KRT7	Keratin, type II cytoskeletal 7	6	6	6		-1.09417	0.0158701		-1.06857	0.109787		-1.16919	0.0069657		6,77 ± 0,02	6,64 ± 0,00	6,53 ± 0,05
32	Q01995	TAGLN	Transgelin	7	7	7		-1.12614	0.000733214		-1.01141	0.750179		-1.139	0.0128426		6,81 ± 0,01	6,64 ± 0,00	6,62 ± 0,03
33	P36871	PGM1	Phosphoglucomutase-1	5	5	5		-1.0776	0.0290257		2.1788	0.0949461		2.0219	0.182983		6,74 ± 0,03	6,64 ± 0,00	7,21 ± 0,25
34	P50990	CCT8	T-complex protein 1 subunit theta	7	7	7		-1.063	0.00673292		-1.04665	0.201117		-1.11259	0.0826443		6,73 ± 0,01	6,64 ± 0,00	6,56 ± 0,04
35	P08473	MME	Neprilysin	7	7	7		-1.163	0.00595091		1.268	0.00318913		1.09028	0.198121		6,85 ± 0,03	6,64 ± 0,00	6,96 ± 0,04
36	O75083	WDR1	WD repeat-containing protein 1	6	6	6		-1.056	0.00297204		1.033	0.264118		-1.02227	0.280821		6,72 ± 0,01	6,64 ± 0,00	6,69 ± 0,02
37	P62805	HIST1H4A; HIST1H4F; HIST1H4D; HIST1H4J; HIST1H4H; HIST1H4C; HIST4H4; HIST2H4B; HIST1H4E; HIST1H4I; HIST1H4B; HIST2H4A; HIST1H4K; HIST1H4L	Histone H4	7	7	7		-1.15014	0.00207324		1.08171	0.180951		-1.06326	0.119113		6,84 ± 0,02	6,64 ± 0,00	6,74 ± 0,03
38	P60842	EIF4A1	Eukaryotic initiation factor 4A-I	7	7	7		-1.126	2.79043e-05		1.027	0.88251		-1.0964	0.0559332		6,81 ± 0,01	6,64 ± 0,00	6,67 ± 0,03
39	P50914	RPL14	60S ribosomal protein L14	9	9	9		-1.24133	0.045463		1.06767	0.984731		-1.16266	0.0237132		6,92 ± 0,04	6,64 ± 0,00	6,64 ± 0,06
40	A1L0T0	ILVBL	Acetolactate synthase-like protein	7	7	7		-1.129	0.0442671		1.02514	0.715335		-1.10131	0.0969722		6,80 ± 0,03	6,64 ± 0,00	6,66 ± 0,04
41	P06703	S100A6	Protein S100-A6	6	6	6		1.11815	0.0294379		1.913	0.289459		2.13902	0.0771585		6,46 ± 0,05	6,64 ± 0,00	7,03 ± 0,20
42	Q9NPJ3	ACOT13	Acyl-coenzyme A thioesterase 13	8	8	8		1.06724	0.0186212		1.02963	0.802361		1.09885	0.104999		6,55 ± 0,01	6,64 ± 0,00	6,67 ± 0,03
43	Q9Y6C9	MTCH2	Mitochondrial carrier homolog 2	7	7	7		-1.10271	0.0239048		1.14557	0.101465		1.03887	0.613633		6,78 ± 0,02	6,64 ± 0,00	6,82 ± 0,04
44	P19367	HK1	Hexokinase-1	8	8	8		-1.06637	0.00770095		-1.01163	0.898867		-1.07878	0.303829		6,73 ± 0,01	6,64 ± 0,00	6,61 ± 0,03
45	P55786	NPEPPS	Puromycin-sensitive aminopeptidase	8	8	8		1.09155	0.011848		1.02512	0.756557		1.11898	0.110628		6,51 ± 0,02	6,64 ± 0,00	6,66 ± 0,04
46	P04040	CAT	Catalase	6	6	6		-1.07617	0.00913896		-1.11029	0.35334		-1.19486	0.152305		6,75 ± 0,02	6,64 ± 0,00	6,39 ± 0,11
47	P10599	TXN	Thioredoxin	7	7	7		-1.07986	0.0075359		1.10371	0.124301		1.02209	0.994435		6,75 ± 0,01	6,64 ± 0,00	6,77 ± 0,03
48	Q6PCB7	SLC27A1	Long-chain fatty acid transport protein 1	9	9	9		-1.15478	0.0160982		1.00789	0.904651		-1.14574	0.0153346		6,84 ± 0,02	6,64 ± 0,00	6,63 ± 0,03
49	P26447	S100A4	Protein S100-A4	5	5	5		1.19703	0.000258418		-1.0008	0.361878		1.19607	0.0745492		6,38 ± 0,03	6,64 ± 0,00	6,62 ± 0,05
50	P28838	LAP3	Cytosol aminopeptidase	5	5	5		-1.082	0.0299574		1.1238	0.0203409		1.03863	0.603836		6,75 ± 0,03	6,64 ± 0,00	6,79 ± 0,05
51	O14561	NDUFAB1	Acyl carrier protein, mitochondrial	5	5	5		-1.1068	0.000697506		-1.21183	0.0231212		-1.34125	0.00732791		6,79 ± 0,02	6,64 ± 0,00	6,21 ± 0,17
52	Q00325	SLC25A3	Phosphate carrier protein, mitochondrial	5	5	5		1.11259	0.00638198		1.2382	0.775414		1.37761	0.286948		6,48 ± 0,03	6,64 ± 0,00	6,71 ± 0,17
53	P05388	RPLP0	60S acidic ribosomal protein P0	8	8	8		-1.10238	0.0395086		-1.08181	0.21644		-1.19256	0.0196251		6,77 ± 0,02	6,64 ± 0,00	6,49 ± 0,05
54	P61247	RPS3A	40S ribosomal protein S3a	8	8	8		-1.2325	0.0132369		1.31187	0.121246		1.0644	0.873479		6,92 ± 0,03	6,64 ± 0,00	6,93 ± 0,07
55	P31949	S100A11	Protein S100-A11	5	5	5		-1.117	0.0025962		-1.01215	0.752598		-1.13057	0.0314742		6,80 ± 0,03	6,64 ± 0,00	6,62 ± 0,04
56	Q9UQ80	PA2G4	Proliferation-associated protein 2G4	8	8	8		-1.12812	0.0110242		1.08862	0.225323		-1.03628	0.625569		6,81 ± 0,02	6,64 ± 0,00	6,74 ± 0,04
57	O95782	AP2A1	AP-2 complex subunit alpha-1	6	6	6		-1.0925	0.0105401		-1.03057	0.19468		-1.1259	0.0433829		6,77 ± 0,02	6,64 ± 0,00	6,58 ± 0,05
58	P15880	RPS2	40S ribosomal protein S2	6	6	6		-1.28167	0.000781305		-1.05839	0.339757		-1.3565	0.0375081		6,99 ± 0,04	6,64 ± 0,00	6,43 ± 0,13
59	Q14165	MLEC	Malectin	5	5	5		-1.2646	0.0253098		1.1476	0.706753		-1.10195	0.155217		6,93 ± 0,08	6,64 ± 0,00	6,77 ± 0,10
60	Q16658	FSCN1	Fascin	5	5	5		1.08295	0.00610924		1.0262	0.708311		1.11133	0.553004		6,52 ± 0,02	6,64 ± 0,00	6,60 ± 0,11
61	P30038	ALDH4A1	Delta-1-pyrroline-5-carboxylate dehydrogenase, mitochondrial	5	5	5		1.06496	0.0490131		-1.04232	0.390945		1.02173	0.671177		6,55 ± 0,03	6,64 ± 0,00	6,56 ± 0,06
62	P62241	RPS8	40S ribosomal protein S8	7	7	7		-1.09557	0.0372986		1.21329	0.0830559		1.10745	0.313251		6,77 ± 0,02	6,64 ± 0,00	6,86 ± 0,06
63	P62280	RPS11	40S ribosomal protein S11	6	6	6		-1.09867	0.0487457		1.15767	0.279315		1.0537	0.685248		6,77 ± 0,02	6,64 ± 0,00	6,76 ± 0,09
64	P34897	SHMT2	Serine hydroxymethyltransferase, mitochondrial	5	5	5		-1.0574	0.0185486		-1.10644	0.117247		-1.16995	0.0238853		6,72 ± 0,02	6,64 ± 0,00	6,46 ± 0,08
65	P42704	LRPPRC	Leucine-rich PPR motif-containing protein, mitochondrial	5	5	5		-1.061	0.0108136		1.088	0.0412701		1.02545	0.38279		6,73 ± 0,02	6,64 ± 0,00	6,75 ± 0,04
66	P23786	CPT2	Carnitine O-palmitoyltransferase 2, mitochondrial	5	5	5		-1.4136	0.0291673		1.2086	0.0944363		-1.16962	0.10706		6,98 ± 0,12	6,64 ± 0,00	6,83 ± 0,11
67	O75832	PSMD10	26S proteasome non-ATPase regulatory subunit 10	5	5	5		-1.1394	0.000907436		1.0062	0.721977		-1.13238	0.0260649		6,82 ± 0,03	6,64 ± 0,00	6,63 ± 0,05
68	P07814	EPRS	Bifunctional glutamate/proline--tRNA ligase	6	6	6		-1.19067	0.000129018		1.21217	0.0309736		1.01806	0.84085		6,89 ± 0,02	6,64 ± 0,00	6,87 ± 0,07
69	P18621	RPL17-C18ORF32; RPL17	60S ribosomal protein L17	7	7	7		-1.13043	0.0181609		-1.04415	0.20608		-1.18034	0.0308969		6,81 ± 0,03	6,64 ± 0,00	6,56 ± 0,04
70	P08708	RPS17; RPS17L	40S ribosomal protein S17	5	5	5		-1.2144	0.0488436		1.8486	0.0222295		1.52223	0.0258013		6,88 ± 0,07	6,64 ± 0,00	7,32 ± 0,17
71	P62913	RPL11	60S ribosomal protein L11	6	6	6		-1.14967	0.000621757		1.18583	0.000137157		1.03146	0.692141		6,84 ± 0,02	6,64 ± 0,00	6,89 ± 0,02
72	P15144	ANPEP	Aminopeptidase N	6	6	6		-1.25983	0.0170781		1.03817	0.927658		-1.21352	0.00896055		6,93 ± 0,06	6,64 ± 0,00	6,66 ± 0,06
73	Q9HAV7	GRPEL1	GrpE protein homolog 1, mitochondrial	7	7	7		-1.19643	0.00338405		1.02329	0.490464		-1.1692	0.0508672		6,89 ± 0,03	6,64 ± 0,00	6,66 ± 0,03
74	Q00839	HNRNPU	Heterogeneous nuclear ribonucleoprotein U	5	5	5		-1.0682	0.0417952		1.1644	0.0278897		1.09006	0.243344		6,73 ± 0,03	6,64 ± 0,00	6,85 ± 0,04
75	P22234	PAICS	Multifunctional protein ADE2	6	6	6		-1.20833	0.000176013		-1.0495	3.0778e-05		-1.26815	3.97514e-05		6,91 ± 0,02	6,64 ± 0,00	6,57 ± 0,01
76	O95299	NDUFA10	NADH dehydrogenase [ubiquinone] 1 alpha subcomplex subunit 10, mitochondrial	5	5	5		1.05843	0.0101192		1.0394	0.460976		1.10013	0.0219049		6,56 ± 0,01	6,64 ± 0,00	6,69 ± 0,04
77	P49591	SARS	Serine--tRNA ligase, cytoplasmic	7	7	7		-1.08943	0.026587		1.00043	0.912223		-1.08896	0.2447		6,76 ± 0,02	6,64 ± 0,00	6,62 ± 0,04
78	Q9Y696	CLIC4	Chloride intracellular channel protein 4	5	5	5		-1.0562	0.00115235		-1.0533	0.203048		-1.11249	0.0170634		6,72 ± 0,01	6,64 ± 0,00	6,55 ± 0,05
79	Q9HCL2	GPAM	Glycerol-3-phosphate acyltransferase 1, mitochondrial	5	5	5		1.04844	0.0222714		-1.33869	0.00793794		-1.27684	0.0158565		6,57 ± 0,02	6,64 ± 0,00	6,17 ± 0,08
80	O75489	NDUFS3	NADH dehydrogenase [ubiquinone] iron-sulfur protein 3, mitochondrial	6	6	6		-1.15	0.000286123		-1.00891	0.292819		-1.16025	0.028492		6,84 ± 0,02	6,64 ± 0,00	6,56 ± 0,09
81	O95433	AHSA1	Activator of 90 kDa heat shock protein ATPase homolog 1	5	5	5		-1.1338	0.000120122		1.0174	0.701824		-1.11441	0.0525604		6,82 ± 0,02	6,64 ± 0,00	6,64 ± 0,06
82	O15540	FABP7	Fatty acid-binding protein, brain	6	6	6		1.38889	0.00496457		1.24967	0.132222		1.73565	0.000738185		6,10 ± 0,08	6,64 ± 0,00	6,90 ± 0,08
Part II: Cellular proteins significantly changed during later feeding (from T18 to T22)
Order	Accession	Gene Symbol	Description	Number (n)				T14-T18			T18-T22			T14-T22			Abundance (log-transformed)
				T14	T18	T22		FC	P value		FC	P value		FC	P value		T14 (Mean ± SEM)	T18 (Mean ± SEM)	T22 (Mean ± SEM)
1	P53396	ACLY	ATP-citrate synthase	5	5	5		-1.0602	0.0418519		2.1966	0.045263		2.07187	0.0623941		6,72 ± 0,02	6,64 ± 0,00	7,32 ± 0,25
2	P14618	PKM	Pyruvate kinase PKM	9	9	9		1.14054	1.98814e-05		1.14256	0.0218819		1.30313	0.000242127		6,45 ± 0,01	6,64 ± 0,00	6,82 ± 0,02
3	P07355	ANXA2	Annexin A2	9	9	9		-1.05933	0.0603004		1.11233	0.0180422		1.05003	0.221351		6,72 ± 0,01	6,64 ± 0,00	6,79 ± 0,02
4	P07737	PFN1	Profilin-1	9	9	9		-1.01633	0.63435		-1.11372	0.0286923		-1.13191	0.0131895		6,66 ± 0,01	6,64 ± 0,00	6,48 ± 0,02
5	Q9BQE3	TUBA1C	Tubulin alpha-1C chain	7	7	7		1.14454	0.0746185		-1.1436	0.0354708		1.00082	0.844449		6,40 ± 0,06	6,64 ± 0,00	6,42 ± 0,05
6	P50454	SERPINH1	Serpin H1	9	9	9		-1.01856	0.555321		1.15056	0.0301453		1.1296	0.0156667		6,67 ± 0,01	6,64 ± 0,00	6,83 ± 0,02
7	P08133	ANXA6	Annexin A6	9	9	9		-1.12978	0.0137435		1.10578	0.00242801		-1.0217	0.483323		6,81 ± 0,02	6,64 ± 0,00	6,79 ± 0,01
8	Q13885	TUBB2A	Tubulin beta-2A chain	6	6	6		-1.09833	1.7375e-05		-1.11297	0.0407148		-1.22241	0.00423023		6,78 ± 0,01	6,64 ± 0,00	6,47 ± 0,05
9	P18206	VCL	Vinculin	9	9	9		-1.014	0.939718		1.26456	0.0330288		1.2471	0.0630801		6,65 ± 0,02	6,64 ± 0,00	6,94 ± 0,04
10	P07602	PSAP	Sap-mu-9 of Prosaposin	9	9	9		1.06295	0.0461175		1.14244	0.0231185		1.21436	0.00154741		6,55 ± 0,01	6,64 ± 0,00	6,82 ± 0,02
11	P23141	CES1	Liver carboxylesterase 1	9	9	9		1.19	0.00452574		1.28967	0.01421		1.53471	0.000962511		6,38 ± 0,02	6,64 ± 0,00	6,98 ± 0,04
12	P04179	SOD2	Superoxide dismutase [Mn], mitochondrial	9	9	9		1.26707	0.0123849		1.53322	0.00337874		1.9427	9.62256e-06		6,26 ± 0,04	6,64 ± 0,00	7,20 ± 0,05
13	Q13228	SELENBP1	Selenium-binding protein 1	9	9	9		1.06095	0.0620524		1.19656	0.0376164		1.26948	0.0106219		6,55 ± 0,01	6,64 ± 0,00	6,88 ± 0,03
14	P63241	EIF5A	Eukaryotic translation initiation factor 5A-1	9	9	9		-1.07056	0.01681		-1.10674	0.00309815		-1.18483	3.07139e-05		6,74 ± 0,01	6,64 ± 0,00	6,49 ± 0,01
15	P02511	CRYAB	Alpha-crystallin B chain	9	9	9		1.18033	0.0104473		1.20478	0.0049144		1.42203	0.000743461		6,39 ± 0,02	6,64 ± 0,00	6,90 ± 0,02
16	P07099	EPHX1	Epoxide hydrolase 1	7	7	7		1.07825	0.00871991		1.21914	0.0174214		1.31454	0.00437491		6,53 ± 0,02	6,64 ± 0,00	6,90 ± 0,04
17	Q9H0U4	RAB1B	Ras-related protein Rab-1B	5	5	5		-1.163	2.48204e-07		-1.08272	0.0278314		-1.2592	0.000327367		6,86 ± 0,01	6,64 ± 0,00	6,51 ± 0,05
18	Q99536	VAT1	Synaptic vesicle membrane protein VAT-1 homolog	7	7	7		1.0846	0.245228		1.22971	0.0203971		1.33375	0.00239182		6,50 ± 0,04	6,64 ± 0,00	6,92 ± 0,04
19	P05556	ITGB1	Integrin beta-1	9	9	9		-1.02544	0.7545		1.19133	0.0442881		1.16177	0.0614413		6,67 ± 0,02	6,64 ± 0,00	6,87 ± 0,03
20	P08473	MME	Neprilysin	7	7	7		-1.163	0.00595091		1.268	0.00318913		1.09028	0.198121		6,85 ± 0,03	6,64 ± 0,00	6,96 ± 0,04
21	Q01082	SPTBN1	Spectrin beta chain, non-erythrocytic 1	6	6	6		-1.01917	0.30484		-1.13037	0.0237748		-1.15203	0.0145124		6,67 ± 0,02	6,64 ± 0,00	6,45 ± 0,04
22	P48047	ATP5O	ATP synthase subunit O, mitochondrial	5	5	5		-1.085	0.567486		1.5586	0.0413979		1.4365	0.0697724		6,69 ± 0,09	6,64 ± 0,00	7,13 ± 0,15
23	Q14764	MVP	Major vault protein	7	7	7		1.03966	0.0845766		1.06543	0.0304673		1.10768	0.00648363		6,58 ± 0,02	6,64 ± 0,00	6,73 ± 0,02
24	P27105	STOM	Erythrocyte band 7 integral membrane protein	7	7	7		-1.06886	0.357633		1.16914	0.020476		1.09383	0.0986217		6,72 ± 0,04	6,64 ± 0,00	6,85 ± 0,04
25	P61586	RHOA	Transforming protein RhoA	7	7	7		-1.01986	0.816469		-1.10567	0.0450125		-1.12763	0.0571457		6,65 ± 0,03	6,64 ± 0,00	6,48 ± 0,03
26	P35754	GLRX	Glutaredoxin-1	8	8	8		-1.02838	0.901835		1.12912	0.0370836		1.09797	0.0764769		6,65 ± 0,04	6,64 ± 0,00	6,80 ± 0,03
27	Q5QNW6	HIST2H2BF	Histone H2B type 2-F	8	8	8		-1.08575	0.196367		1.27588	0.0392314		1.17511	0.035769		6,75 ± 0,03	6,64 ± 0,00	6,95 ± 0,05
28	P30043	BLVRB	Flavin reductase (NADPH)	5	5	5		1.01379	0.217141		1.0998	0.0285176		1.11496	0.00414045		6,62 ± 0,02	6,64 ± 0,00	6,77 ± 0,03
29	Q15019	SEPT2	Septin-2	5	5	5		1.02396	0.230137		1.2506	0.000639078		1.28057	0.000762231		6,60 ± 0,03	6,64 ± 0,00	6,95 ± 0,05
30	P28838	LAP3	Cytosol aminopeptidase	5	5	5		-1.082	0.0299574		1.1238	0.0203409		1.03863	0.603836		6,75 ± 0,03	6,64 ± 0,00	6,79 ± 0,05
31	O14561	NDUFAB1	Acyl carrier protein, mitochondrial	5	5	5		-1.1068	0.000697506		-1.21183	0.0231212		-1.34125	0.00732791		6,79 ± 0,02	6,64 ± 0,00	6,21 ± 0,17
32	Q9NZ01	TECR	Very-long-chain enoyl-CoA reductase	8	8	8		1.01368	0.431115		-1.17647	0.0282139		-1.16059	0.290561		6,59 ± 0,04	6,64 ± 0,00	6,39 ± 0,03
33	P30040	ERP29	Endoplasmic reticulum resident protein 29	6	6	6		1.00301	0.600249		1.22	0.0192539		1.22367	0.0256598		6,64 ± 0,02	6,64 ± 0,00	6,90 ± 0,05
34	P53621	COPA	Coatomer subunit alpha	5	5	5		-1.001	0.625768		-1.10767	0.0113409		-1.10877	0.0172073		6,64 ± 0,03	6,64 ± 0,00	6,48 ± 0,05
35	P30153	PPP2R1A	Serine/threonine-protein phosphatase 2A 65 kDa regulatory subunit A alpha isoform	6	6	6		-1.11233	0.0575688		-1.25235	0.0123239		-1.39303	0.00331531		6,79 ± 0,03	6,64 ± 0,00	6,26 ± 0,08
36	P42704	LRPPRC	Leucine-rich PPR motif-containing protein, mitochondrial	5	5	5		-1.061	0.0108136		1.088	0.0412701		1.02545	0.38279		6,73 ± 0,02	6,64 ± 0,00	6,75 ± 0,04
37	P07814	EPRS	Bifunctional glutamate/proline--tRNA ligase	6	6	6		-1.19067	0.000129018		1.21217	0.0309736		1.01806	0.84085		6,89 ± 0,02	6,64 ± 0,00	6,87 ± 0,07
38	P08708	RPS17; RPS17L	40S ribosomal protein S17	5	5	5		-1.2144	0.0488436		1.8486	0.0222295		1.52223	0.0258013		6,88 ± 0,07	6,64 ± 0,00	7,32 ± 0,17
39	P62913	RPL11	60S ribosomal protein L11	6	6	6		-1.14967	0.000621757		1.18583	0.000137157		1.03146	0.692141		6,84 ± 0,02	6,64 ± 0,00	6,89 ± 0,02
40	Q00839	HNRNPU	Heterogeneous nuclear ribonucleoprotein U	5	5	5		-1.0682	0.0417952		1.1644	0.0278897		1.09006	0.243344		6,73 ± 0,03	6,64 ± 0,00	6,85 ± 0,04
41	O95302	FKBP9	Peptidyl-prolyl cis-trans isomerase FKBP9	6	6	6		-1.069	0.126796		1.10283	6.01321e-06		1.03165	0.263469		6,73 ± 0,03	6,64 ± 0,00	6,78 ± 0,01
42	O00767	SCD	Acyl-CoA desaturase	5	5	5		-1.092	0.0602839		1.2612	0.045917		1.15495	0.431647		6,75 ± 0,04	6,64 ± 0,00	6,92 ± 0,09
43	P22234	PAICS	Multifunctional protein ADE2	6	6	6		-1.20833	0.000176013		-1.0495	3.0778e-05		-1.26815	3.97514e-05		6,91 ± 0,02	6,64 ± 0,00	6,57 ± 0,01
44	P27695	APEX1	DNA-(apurinic or apyrimidinic site) lyase	5	5	5		1.02124	0.383642		-1.14732	0.000307177		-1.12345	0.00707564		6,60 ± 0,04	6,64 ± 0,00	6,44 ± 0,03
45	Q9HCL2	GPAM	Glycerol-3-phosphate acyltransferase 1, mitochondrial	5	5	5		1.04844	0.0222714		-1.33869	0.00793794		-1.27684	0.0158565		6,57 ± 0,02	6,64 ± 0,00	6,17 ± 0,08
46	P13010	XRCC5	X-ray repair cross-complementing protein 5	6	6	6		-1.13383	0.108202		1.21483	0.00619819		1.07144	0.526391		6,78 ± 0,06	6,64 ± 0,00	6,91 ± 0,04
47	P12081	HARS	Histidine--tRNA ligase	5	5	5		-1.1562	0.0644739		1.1994	0.0230178		1.03736	0.385965		6,83 ± 0,06	6,64 ± 0,00	6,88 ± 0,06
Part III: Cellular proteins significantly changed after 8 days overfeeding (from T14 to T22)
Order	Accession	Gene Symbol	Description	Number (n)				T14-T18			T18-T22			T14-T22			Abundance (log-transformed)
				T14	T18	T22		FC	P value		FC	P value		FC	P value		T14 (Mean ± SEM)	T18 (Mean ± SEM)	T22 (Mean ± SEM)
1	P15090	FABP4	Fatty acid-binding protein, adipocyte	9	9	9		-1.06967	0.339211		-1.15473	0.0825444		-1.23518	0.0162232		6,72 ± 0,02	6,64 ± 0,00	6,39 ± 0,04
2	P04406	GAPDH	Glyceraldehyde-3-phosphate dehydrogenase	9	9	9		1.02133	0.516981		1.05944	0.0923851		1.08205	0.0150647		6,60 ± 0,02	6,64 ± 0,00	6,72 ± 0,01
3	P14618	PKM	Pyruvate kinase PKM	9	9	9		1.14054	1.98814e-05		1.14256	0.0218819		1.30313	0.000242127		6,45 ± 0,01	6,64 ± 0,00	6,82 ± 0,02
4	P07737	PFN1	Profilin-1	9	9	9		-1.01633	0.63435		-1.11372	0.0286923		-1.13191	0.0131895		6,66 ± 0,01	6,64 ± 0,00	6,48 ± 0,02
5	P04083	ANXA1	Annexin A1	9	9	9		1.11815	0.022483		1.08022	0.274779		1.20785	0.00495298		6,47 ± 0,02	6,64 ± 0,00	6,74 ± 0,03
6	P50454	SERPINH1	Serpin H1	9	9	9		-1.01856	0.555321		1.15056	0.0301453		1.1296	0.0156667		6,67 ± 0,01	6,64 ± 0,00	6,83 ± 0,02
7	P15121	AKR1B1	Aldose reductase	9	9	9		1.21327	0.00463545		1.23578	0.144997		1.49933	0.0141061		6,35 ± 0,02	6,64 ± 0,00	6,88 ± 0,05
8	Q13885	TUBB2A	Tubulin beta-2A chain	6	6	6		-1.09833	1.7375e-05		-1.11297	0.0407148		-1.22241	0.00423023		6,78 ± 0,01	6,64 ± 0,00	6,47 ± 0,05
9	P12814	ACTN1	Alpha-actinin-1	9	9	9		1.02389	0.34257		1.20078	0.0781909		1.22947	0.0266247		6,61 ± 0,01	6,64 ± 0,00	6,87 ± 0,04
10	P14625	HSP90B1	Endoplasmin	9	9	9		-1.13267	0.0658735		1.02078	0.778197		-1.10961	0.00168916		6,81 ± 0,02	6,64 ± 0,00	6,66 ± 0,02
11	P60174	TPI1	Triosephosphate isomerase	8	8	8		-1.052	0.0854851		-1.02828	0.383441		-1.08175	0.0163784		6,71 ± 0,01	6,64 ± 0,00	6,60 ± 0,02
12	P07339	CTSD	CATD_HUMAN	9	9	9		1.13565	0.00904455		1.05078	0.362574		1.19331	0.0410826		6,45 ± 0,02	6,64 ± 0,00	6,70 ± 0,02
13	P48163	ME1	NADP-dependent malic enzyme	9	9	9		1.07066	0.00916789		1.06144	0.151908		1.13645	0.00303283		6,54 ± 0,01	6,64 ± 0,00	6,72 ± 0,02
14	P08238	HSP90AB1	Heat shock protein HSP 90-beta	5	5	5		-1.086	0.0318795		-1.0553	0.171553		-1.14605	0.018413		6,75 ± 0,04	6,64 ± 0,00	6,51 ± 0,10
15	P30044	PRDX5	Peroxiredoxin-5, mitochondrial	9	9	9		1.03591	0.362736		1.15689	0.0542328		1.19843	0.00630364		6,58 ± 0,02	6,64 ± 0,00	6,83 ± 0,03
16	P05091	ALDH2	Aldehyde dehydrogenase, mitochondrial	9	9	9		1.03722	0.407471		1.16433	0.151053		1.20768	0.00137348		6,57 ± 0,03	6,64 ± 0,00	6,83 ± 0,04
17	P07602	PSAP	Sap-mu-9 of Prosaposin	9	9	9		1.06295	0.0461175		1.14244	0.0231185		1.21436	0.00154741		6,55 ± 0,01	6,64 ± 0,00	6,82 ± 0,02
18	P11498	PC	Pyruvate carboxylase, mitochondrial	9	9	9		1.02975	0.410184		1.20589	0.138012		1.24176	0.028176		6,59 ± 0,02	6,64 ± 0,00	6,86 ± 0,04
19	P23141	CES1	Liver carboxylesterase 1	9	9	9		1.19	0.00452574		1.28967	0.01421		1.53471	0.000962511		6,38 ± 0,02	6,64 ± 0,00	6,98 ± 0,04
20	P04179	SOD2	Superoxide dismutase [Mn], mitochondrial	9	9	9		1.26707	0.0123849		1.53322	0.00337874		1.9427	9.62256e-06		6,26 ± 0,04	6,64 ± 0,00	7,20 ± 0,05
21	Q14315	FLNC	Filamin-C	7	7	7		-1.03414	0.32782		1.06057	0.0878082		1.02556	0.0241906		6,68 ± 0,02	6,64 ± 0,00	6,72 ± 0,02
22	Q6NZI2	PTRF; CAVIN1	Polymerase I and transcript release factor	8	8	8		1.03748	0.242012		1.182	0.173343		1.2263	0.0454567		6,58 ± 0,02	6,64 ± 0,00	6,84 ± 0,05
23	Q13228	SELENBP1	Selenium-binding protein 1	9	9	9		1.06095	0.0620524		1.19656	0.0376164		1.26948	0.0106219		6,55 ± 0,01	6,64 ± 0,00	6,88 ± 0,03
24	P11476	RAB1A	Ras-related protein Rab-1A	9	9	9		-1.12122	0.000627586		1.01433	0.931241		-1.10538	0.0182984		6,81 ± 0,01	6,64 ± 0,00	6,65 ± 0,02
25	P62906	RPL10A	60S ribosomal protein L10A	9	9	9		-1.08656	0.0423223		-1.03722	0.432569		-1.127	0.0475294		6,76 ± 0,01	6,64 ± 0,00	6,57 ± 0,03
26	Q13011	ECH1	Delta(3,5)-Delta(2,4)-dienoyl-CoA isomerase, mitochondrial	9	9	9		-1.06511	0.204646		-1.04749	0.159153		-1.11569	0.0148835		6,73 ± 0,02	6,64 ± 0,00	6,57 ± 0,02
27	P63241	EIF5A	Eukaryotic translation initiation factor 5A-1	9	9	9		-1.07056	0.01681		-1.10674	0.00309815		-1.18483	3.07139e-05		6,74 ± 0,01	6,64 ± 0,00	6,49 ± 0,01
28	P02511	CRYAB	Alpha-crystallin B chain	9	9	9		1.18033	0.0104473		1.20478	0.0049144		1.42203	0.000743461		6,39 ± 0,02	6,64 ± 0,00	6,90 ± 0,02
29	Q13085	ACACA	Acetyl-CoA carboxylase 1	9	9	9		1.08095	0.106878		1.10256	0.243883		1.19181	0.0223601		6,52 ± 0,02	6,64 ± 0,00	6,76 ± 0,03
30	P07099	EPHX1	Epoxide hydrolase 1	7	7	7		1.07825	0.00871991		1.21914	0.0174214		1.31454	0.00437491		6,53 ± 0,02	6,64 ± 0,00	6,90 ± 0,04
31	Q9H0U4	RAB1B	Ras-related protein Rab-1B	5	5	5		-1.163	2.48204e-07		-1.08272	0.0278314		-1.2592	0.000327367		6,86 ± 0,01	6,64 ± 0,00	6,51 ± 0,05
32	Q99536	VAT1	Synaptic vesicle membrane protein VAT-1 homolog	7	7	7		1.0846	0.245228		1.22971	0.0203971		1.33375	0.00239182		6,50 ± 0,04	6,64 ± 0,00	6,92 ± 0,04
33	P49748	ACADVL	Very long-chain specific acyl-CoA dehydrogenase, mitochondrial	8	8	8		-1.16163	5.54494e-05		1.00463	0.760245		-1.15628	0.000207596		6,86 ± 0,01	6,64 ± 0,00	6,64 ± 0,02
34	P08729	KRT7	Keratin, type II cytoskeletal 7	6	6	6		-1.09417	0.0158701		-1.06857	0.109787		-1.16919	0.0069657		6,77 ± 0,02	6,64 ± 0,00	6,53 ± 0,05
35	Q01995	TAGLN	Transgelin	7	7	7		-1.12614	0.000733214		-1.01141	0.750179		-1.139	0.0128426		6,81 ± 0,01	6,64 ± 0,00	6,62 ± 0,03
36	P32969	RPL9	60S ribosomal protein L9	9	9	9		-1.12056	0.118027		-1.14054	0.0830184		-1.27804	0.000471314		6,79 ± 0,03	6,64 ± 0,00	6,42 ± 0,04
37	P50914	RPL14	60S ribosomal protein L14	9	9	9		-1.24133	0.045463		1.06767	0.984731		-1.16266	0.0237132		6,92 ± 0,04	6,64 ± 0,00	6,64 ± 0,06
38	P06737	PYGL	Glycogen phosphorylase, liver form	8	8	8		1.0589	0.11742		1.19762	0.0733494		1.26817	0.0200991		6,56 ± 0,02	6,64 ± 0,00	6,87 ± 0,04
39	Q01082	SPTBN1	Spectrin beta chain, non-erythrocytic 1	6	6	6		-1.01917	0.30484		-1.13037	0.0237748		-1.15203	0.0145124		6,67 ± 0,02	6,64 ± 0,00	6,45 ± 0,04
40	Q13423	NNT	NAD(P) transhydrogenase, mitochondrial	6	6	6		-1.02783	0.15971		-1.12444	0.100814		-1.15573	0.040244		6,68 ± 0,02	6,64 ± 0,00	6,43 ± 0,07
41	Q12797	ASPH	Aspartyl/Asparaginyl beta-hydroxylase	7	7	7		-1.05043	0.545381		1.24643	0.0829884		1.18659	0.0104999		6,68 ± 0,05	6,64 ± 0,00	6,90 ± 0,06
42	Q14764	MVP	Major vault protein	7	7	7		1.03966	0.0845766		1.06543	0.0304673		1.10768	0.00648363		6,58 ± 0,02	6,64 ± 0,00	6,73 ± 0,02
43	Q03154	ACY1	Aminoacylase-1	5	5	5		1.00766	0.421235		-1.12108	0.0646391		-1.11256	0.0454772		6,62 ± 0,04	6,64 ± 0,00	6,43 ± 0,09
44	Q6PCB7	SLC27A1	Long-chain fatty acid transport protein 1	9	9	9		-1.15478	0.0160982		1.00789	0.904651		-1.14574	0.0153346		6,84 ± 0,02	6,64 ± 0,00	6,63 ± 0,03
45	P31930	UQCRC1	Cytochrome b-c1 complex subunit 1, mitochondrial	6	6	6		-1.36367	0.0791771		-1.01283	0.682198		-1.38116	0.0396579		6,98 ± 0,09	6,64 ± 0,00	6,53 ± 0,10
46	Q5QNW6	HIST2H2BF	Histone H2B type 2-F	8	8	8		-1.08575	0.196367		1.27588	0.0392314		1.17511	0.035769		6,75 ± 0,03	6,64 ± 0,00	6,95 ± 0,05
47	P30043	BLVRB	Flavin reductase (NADPH)	5	5	5		1.01379	0.217141		1.0998	0.0285176		1.11496	0.00414045		6,62 ± 0,02	6,64 ± 0,00	6,77 ± 0,03
48	Q15019	SEPT2	Septin-2	5	5	5		1.02396	0.230137		1.2506	0.000639078		1.28057	0.000762231		6,60 ± 0,03	6,64 ± 0,00	6,95 ± 0,05
49	P53618	COPB1	Coatomer subunit beta	9	9	9		-1.11733	0.0507829		-1.11139	0.222188		-1.24179	0.0449316		6,79 ± 0,02	6,64 ± 0,00	6,44 ± 0,05
50	O14561	NDUFAB1	Acyl carrier protein, mitochondrial	5	5	5		-1.1068	0.000697506		-1.21183	0.0231212		-1.34125	0.00732791		6,79 ± 0,02	6,64 ± 0,00	6,21 ± 0,17
51	P31948	STIP1	Stress-induced-phosphoprotein 1	7	7	7		-1.17586	0.0685901		-1.09051	0.23948		-1.28229	0.0296841		6,84 ± 0,04	6,64 ± 0,00	6,45 ± 0,07
52	P05388	RPLP0	60S acidic ribosomal protein P0	8	8	8		-1.10238	0.0395086		-1.08181	0.21644		-1.19256	0.0196251		6,77 ± 0,02	6,64 ± 0,00	6,49 ± 0,05
53	P31949	S100A11	Protein S100-A11	5	5	5		-1.117	0.0025962		-1.01215	0.752598		-1.13057	0.0314742		6,80 ± 0,03	6,64 ± 0,00	6,62 ± 0,04
54	O00299	CLIC1	Chloride intracellular channel protein 1	6	6	6		-1.03533	0.405158		-1.06195	0.144184		-1.09947	0.0485087		6,68 ± 0,04	6,64 ± 0,00	6,51 ± 0,07
55	O95782	AP2A1	AP-2 complex subunit alpha-1	6	6	6		-1.0925	0.0105401		-1.03057	0.19468		-1.1259	0.0433829		6,77 ± 0,02	6,64 ± 0,00	6,58 ± 0,05
56	P30040	ERP29	Endoplasmic reticulum resident protein 29	6	6	6		1.00301	0.600249		1.22	0.0192539		1.22367	0.0256598		6,64 ± 0,02	6,64 ± 0,00	6,90 ± 0,05
57	P15880	RPS2	40S ribosomal protein S2	6	6	6		-1.28167	0.000781305		-1.05839	0.339757		-1.3565	0.0375081		6,99 ± 0,04	6,64 ± 0,00	6,43 ± 0,13
58	P53621	COPA	Coatomer subunit alpha	5	5	5		-1.001	0.625768		-1.10767	0.0113409		-1.10877	0.0172073		6,64 ± 0,03	6,64 ± 0,00	6,48 ± 0,05
59	P30153	PPP2R1A	Serine/threonine-protein phosphatase 2A 65 kDa regulatory subunit A alpha isoform	6	6	6		-1.11233	0.0575688		-1.25235	0.0123239		-1.39303	0.00331531		6,79 ± 0,03	6,64 ± 0,00	6,26 ± 0,08
60	P12109	COL6A1	Collagen alpha-1(VI) chain	7	7	7		1.03306	0.328674		1.06386	0.153242		1.09903	0.0420133		6,58 ± 0,03	6,64 ± 0,00	6,72 ± 0,03
61	P34897	SHMT2	Serine hydroxymethyltransferase, mitochondrial	5	5	5		-1.0574	0.0185486		-1.10644	0.117247		-1.16995	0.0238853		6,72 ± 0,02	6,64 ± 0,00	6,46 ± 0,08
62	O75832	PSMD10	26S proteasome non-ATPase regulatory subunit 10	5	5	5		-1.1394	0.000907436		1.0062	0.721977		-1.13238	0.0260649		6,82 ± 0,03	6,64 ± 0,00	6,63 ± 0,05
63	P18621	RPL17-C18ORF32; RPL17	60S ribosomal protein L17	7	7	7		-1.13043	0.0181609		-1.04415	0.20608		-1.18034	0.0308969		6,81 ± 0,03	6,64 ± 0,00	6,56 ± 0,04
64	P05783	KRT18	Keratin, type I cytoskeletal 18	6	6	6		1.04112	0.251231		1.1435	0.232615		1.19053	0.016184		6,55 ± 0,06	6,64 ± 0,00	6,76 ± 0,09
65	O95822	MLYCD	Malonyl-CoA decarboxylase, mitochondrial	5	5	5		-1.0322	0.0814046		-1.13688	0.0883886		-1.17349	0.0280891		6,69 ± 0,02	6,64 ± 0,00	6,41 ± 0,09
66	P08708	RPS17; RPS17L	40S ribosomal protein S17	5	5	5		-1.2144	0.0488436		1.8486	0.0222295		1.52223	0.0258013		6,88 ± 0,07	6,64 ± 0,00	7,32 ± 0,17
67	P15144	ANPEP	Aminopeptidase N	6	6	6		-1.25983	0.0170781		1.03817	0.927658		-1.21352	0.00896055		6,93 ± 0,06	6,64 ± 0,00	6,66 ± 0,06
68	P56556	NDUFA6	NADH dehydrogenase [ubiquinone] 1 alpha subcomplex subunit 6	5	5	5		-1.0472	0.152679		-1.08015	0.131281		-1.13113	0.0267259		6,70 ± 0,03	6,64 ± 0,00	6,47 ± 0,10
69	P22234	PAICS	Multifunctional protein ADE2	6	6	6		-1.20833	0.000176013		-1.0495	3.0778e-05		-1.26815	3.97514e-05		6,91 ± 0,02	6,64 ± 0,00	6,57 ± 0,01
70	O95299	NDUFA10	NADH dehydrogenase [ubiquinone] 1 alpha subcomplex subunit 10, mitochondrial	5	5	5		1.05843	0.0101192		1.0394	0.460976		1.10013	0.0219049		6,56 ± 0,01	6,64 ± 0,00	6,69 ± 0,04
71	P62495	ETF1	Eukaryotic peptide chain release factor subunit 1	7	7	7		-1.34243	0.40873		-1.15397	0.150356		-1.54913	0.0393836		6,89 ± 0,10	6,64 ± 0,00	6,30 ± 0,10
72	Q9Y696	CLIC4	Chloride intracellular channel protein 4	5	5	5		-1.0562	0.00115235		-1.0533	0.203048		-1.11249	0.0170634		6,72 ± 0,01	6,64 ± 0,00	6,55 ± 0,05
73	P27695	APEX1	DNA-(apurinic or apyrimidinic site) lyase	5	5	5		1.02124	0.383642		-1.14732	0.000307177		-1.12345	0.00707564		6,60 ± 0,04	6,64 ± 0,00	6,44 ± 0,03
74	Q9HCL2	GPAM	Glycerol-3-phosphate acyltransferase 1, mitochondrial	5	5	5		1.04844	0.0222714		-1.33869	0.00793794		-1.27684	0.0158565		6,57 ± 0,02	6,64 ± 0,00	6,17 ± 0,08
75	O75489	NDUFS3	NADH dehydrogenase [ubiquinone] iron-sulfur protein 3, mitochondrial	6	6	6		-1.15	0.000286123		-1.00891	0.292819		-1.16025	0.028492		6,84 ± 0,02	6,64 ± 0,00	6,56 ± 0,09
76	O15540	FABP7	Fatty acid-binding protein	6	6	6		1.38889	0.00496457		1.24967	0.132222		1.73565	0.000738185		6,10 ± 0,08	6,64 ± 0,00	6,90 ± 0,08

## Sheet: Table S3_Significant secreted
Table S2. Significantly changed secreted proteins during initial feeding (From T14 to T18, Part I), later feeding (From T18 to T22, PartII) and the whole feeding period (From T14 to T22, Part III)
Part I: Secreted proteins significantly changed during initial feeding (from T14 to T18)
order	Accession	gene name	Description	Sample (n)				T14-T18			T18-T22			T14-T22			Abundance (log-transformed)
				T14	T18	T22		FC	P value		FC	P value		FC	P value		T14 (Mean ± SEM)	T18 (Mean ± SEM)	T22 (Mean ± SEM)
1	O14773	TPP1	Tripeptidyl-peptidase 1	4	7	7		6.29666	0.0186321		1.14332	0.558028		7.19911	0.000244364		21,13 ± 18,93	23,78 ± 20,56	23,98 ± 20,19
2	O75326	SEMA7A	Semaphorin-7A	7	6	5		-3.01968	0.0341112		1.61275	0.0360276		-1.87238	0.0839307		21,04 ± 17,43	19,45 ± 15,55	20,14 ± 16,23
3	O75787	ATP6AP2	Renin receptor	7	7	7		2.63763	0.00663752		1.42396	0.17708		3.75587	0.00678949		21,19 ± 18,27	22,59 ± 19,46	23,1 ± 19,56
4	O95084	PRSS23	Serine protease 23	7	7	7		2.32721	0.0290333		1.44245	0.0340401		3.3569	0.00229772		21,18 ± 17,08	22,4 ± 18,84	22,93 ± 18,55
5	P00736	C1R	Complement C1r subcomponent	7	7	7		2.37385	0.00829334		1.17553	0.207112		2.79053	0.00621813		25,3 ± 22,02	26,55 ± 22,74	26,78 ± 22,27
6	P00746	CFD	Complement factor D	7	7	7		2.10525	0.0230879		-1.27008	0.409526		1.65757	0.0849413		27,95 ± 23,62	29,02 ± 25,7	28,68 ± 24,86
7	P01024	C3	Complement C3	7	7	7		2.63092	0.00336894		1.56468	0.0500331		4.11654	0.000447291		29,12 ± 24,67	30,51 ± 26,76	31,16 ± 26,58
8	P01033	TIMP1	Metalloproteinase inhibitor 1	7	7	7		1.74046	0.0455996		1.29093	0.174753		2.24681	0.00238395		25,38 ± 20,85	26,18 ± 22,36	26,55 ± 22,76
9	P01034	CST3	Cystatin-C	7	7	7		1.64508	0.0374941		1.4479	0.280191		2.38192	0.0506388		27,61 ± 23,78	28,32 ± 23,83	28,86 ± 25,22
10	P02452	COL1A1	Collagen alpha-1(I) chain	7	7	7		1.95039	0.0387651		1.50829	0.0257393		2.94174	0.00342781		28,98 ± 25,24	29,94 ± 26,59	30,54 ± 26,76
11	P02461	COL3A1	Collagen alpha-1(III) chain	7	7	7		2.57881	0.00908514		1.26509	0.185845		3.26242	0.00565988		29,13 ± 25,2	30,5 ± 26,98	30,83 ± 26,3
12	P02649	APOE	Apolipoprotein E	7	7	7		2.45378	0.00588559		1.25701	0.234558		3.08443	0.00745271		31,48 ± 27,66	32,78 ± 29,38	33,11 ± 28,3
13	P02753	RBP4	Retinol-binding protein 4	7	7	7		2.23462	0.00197797		-1.65781	0.00822306		1.34793	0.62866		25,76 ± 22,56	26,92 ± 23,92	26,19 ± 23,3
14	P02765	AHSG	Alpha-2-HS-glycoprotein	7	6	6		2.06226	0.00412938		-1.44143	0.123215		1.4307	0.894939		21,85 ± 17,37	22,89 ± 19,19	22,37 ± 19,59
15	P06865	HEXA	Beta-hexosaminidase subunit alpha	7	7	7		2.27713	0.0110494		1.56318	0.0180048		3.55956	0.00672487		22,27 ± 18,73	23,46 ± 19,11	24,1 ± 19,61
16	P07339	CTSD	Cathepsin D	7	7	7		2.49631	0.00810378		1.5858	0.0279185		3.95865	1.02601e-05		26,34 ± 22,02	27,65 ± 23,78	28,32 ± 23,34
17	P07585	DCN	Decorin	7	7	7		2.12245	0.00746671		1.21091	0.0909536		2.57009	0.0024575		26 ± 22,15	27,09 ± 23,83	27,37 ± 23,72
18	P07602	PSAP	Prosaposin	7	7	7		2.40257	0.00502535		1.97726	0.00616961		4.75049	0.000449369		29,72 ± 25,31	30,99 ± 27,22	31,97 ± 27,64
19	P07602	PSAP	Sap-mu-9 of Prosaposin	6	7	7		2.75327	0.0131469		1.78904	0.0199599		4.92571	0.000184765		22,69 ± 19,29	24,15 ± 20,77	24,99 ± 21,13
20	P07858	CTSB	Cathepsin B	7	7	7		2.31985	0.0103409		1.79405	0.00635853		4.16193	8.29253e-05		24,86 ± 20,41	26,07 ± 22,09	26,91 ± 22,13
21	P08123	COL1A2	Collagen alpha-2(I) chain	7	7	7		2.30548	0.0172502		1.34982	0.0774063		3.11199	0.00301586		29,26 ± 25,2	30,46 ± 27,16	30,89 ± 26,74
22	P08294	SOD3	Extracellular superoxide dismutase [Cu-Zn]	7	7	7		2.25722	0.0191986		1.01794	0.906492		2.29771	0.0058994		23,68 ± 19,98	24,86 ± 21,57	24,88 ± 21,66
23	P08493	MGP	Matrix Gla protein	7	5	4		2.06514	0.044539		1.04439	0.737032		2.15681	0.0171268		21,06 ± 17,55	22,1 ± 19,94	22,17 ± 19,49
24	P08571	CD14	Monocyte differentiation antigen CD14	7	7	7		2.54753	0.0364617		1.17177	0.876729		2.98511	0.0530566		23,23 ± 19,94	24,58 ± 20,84	24,81 ± 21,52
25	P09486	SPARC	Sparc	7	7	7		1.75766	0.0338032		1.25072	0.164589		2.19834	0.0194056		29,57 ± 25,46	30,39 ± 26,53	30,71 ± 26,37
26	P09871	C1S	Complement C1s subcomponent	7	7	7		1.86628	0.0304234		-1.23136	0.772199		1.51563	0.0563441		27,18 ± 24,33	28,08 ± 24,7	27,78 ± 23,47
27	P0C0L5	C4B	Complement C4-B	7	7	7		1.98068	0.044456		3.64564	0.000237566		7.22084	0.00200808		21,1 ± 18,18	22,09 ± 18,32	23,96 ± 19,36
28	P10909	CLU	Clusterin	7	7	7		4.64218	0.000526415		2.23536	0.00365794		10.3769	0.000177931		25,94 ± 22,22	28,15 ± 24,26	29,31 ± 24,48
29	P12109	COL6A1	Collagen alpha-1(VI) chain	7	7	7		1.68918	0.0287364		1.31155	0.044112		2.21544	0.0019709		29,19 ± 25,28	29,95 ± 26,29	30,34 ± 26,15
30	P12110	COL6A2	Collagen alpha-2(VI) chain	7	7	7		1.67096	0.0457575		1.24281	0.12249		2.07668	0.0134105		26,98 ± 23,15	27,72 ± 24,07	28,04 ± 23,34
31	P13611	VCAN	Versican core protein	7	7	7		1.82396	0.030588		1.27966	0.155312		2.33404	0.0337599		23,61 ± 20,29	24,48 ± 20,01	24,84 ± 20,38
32	P13667	PDIA4	Protein disulfide-isomerase A4	7	7	7		-3.44125	0.00444537		-1.91787	0.0283086		-6.59989	0.000269871		25,33 ± 22,47	23,54 ± 19,77	22,6 ± 18,45
33	P16035	TIMP2	Metalloproteinase inhibitor 2	7	7	7		1.9728	0.0246734		1.69569	0.0542386		3.34526	0.00594712		26,24 ± 22,4	27,22 ± 23,27	27,98 ± 23,75
34	P18462	HLA-A	HLA class I histocompatibility antigen, A-25 alpha chain	7	7	7		2.34376	0.002039		1.02447	0.948221		2.4011	0.00356808		21,93 ± 17,67	23,16 ± 18,71	23,2 ± 19,11
35	P19021	PAM	Peptidyl-glycine alpha-amidating monooxygenase	7	7	7		5.00426	0.000184737		1.76894	0.0464031		8.85225	0.000428853		20,18 ± 15,62	22,5 ± 18,6	23,33 ± 20,16
36	P22692	IGFBP4	Insulin-like growth factor-binding protein 4	7	7	7		2.03408	0.0201801		1.39603	0.173972		2.83964	0.0125473		25,18 ± 21,16	26,21 ± 22,42	26,69 ± 22,49
37	P24593	IGFBP5	Insulin-like growth factor-binding protein 5	7	7	7		2.09543	0.0235895		1.39329	0.136186		2.91955	0.00718949		25,69 ± 21,53	26,76 ± 22,82	27,24 ± 22,97
38	P30040	ERP29	Endoplasmic reticulum resident protein 29	7	7	4		-2.11124	0.0491365		-2.24153	0.576882		-4.73241	0.000295661		23,18 ± 19,2	22,1 ± 19,5	20,93 ± 17,67
39	P35052	GPC1	Glypican-1	7	7	7		2.83991	0.00268537		1.02513	0.817718		2.91128	0.000948911		24,05 ± 19,24	25,56 ± 21,81	25,59 ± 21,46
40	P36955	SERPINF1	Pigment epithelium-derived factor	7	7	7		2.0685	0.0184768		-1.00857	0.878782		2.05093	0.036063		29,83 ± 25,96	30,88 ± 27,37	30,87 ± 26,86
41	P41222	PTGDS	Prostaglandin-H2 D-isomerase	7	7	7		3.47287	0.00139438		2.00999	0.0207379		6.98044	7.66469e-05		23,96 ± 20,59	25,76 ± 22,26	26,76 ± 22,53
42	P51884	LUM	Lumican	7	7	7		1.99296	0.00316037		1.30777	0.0797132		2.60634	0.00483995		25,22 ± 21,44	26,22 ± 22,43	26,61 ± 22,39
43	P55083	MFAP4	Microfibril-associated glycoprotein 4	7	7	7		4.11505	0.0372466		2.83836	0.0326875		11.68	3.01349e-05		22,18 ± 18,74	24,22 ± 21,03	25,72 ± 22,12
44	P55268	LAMB2	Laminin subunit beta-2	7	7	7		1.58983	0.0182262		1.01084	0.738565		1.60706	0.0503069		22,54 ± 19,23	23,21 ± 19,24	23,22 ± 18,94
45	P61916	NPC2	Epididymal secretory protein E1	7	7	7		1.96	0.0408793		1.09558	0.569459		2.14734	0.0137863		26,46 ± 22,57	27,43 ± 23,75	27,56 ± 23,44
46	Q02818	NUCB1	Nucleobindin-1	7	7	7		1.82982	0.0172728		1.39898	0.0429936		2.55988	0.00214415		26,35 ± 22,21	27,22 ± 23,04	27,7 ± 23,17
47	Q08380	LGALS3BP	Galectin-3-binding protein	7	7	7		2.01712	0.00382365		-1.02594	0.878333		1.96612	0.0111853		26,86 ± 23,74	27,87 ± 24,47	27,84 ± 23,95
48	Q12907	LMAN2	Vesicular integral-membrane protein VIP36	7	7	7		-1.47883	0.0382418		-1.93125	0.0241542		-2.85598	0.000620358		25,31 ± 22,29	24,74 ± 21,99	23,79 ± 20,89
49	Q13443	ADAM9	Disintegrin and metalloproteinase domain-containing protein 9	6	7	7		1.88728	0.0266374		2.43171	0.0435724		4.58932	0.0038458		18,69 ± 16,07	19,61 ± 15,64	20,89 ± 17,25
50	Q14118	DAG1	Dystroglycan	7	7	7		2.73089	0.0141163		1.25696	0.618376		3.43263	0.0356773		23,6 ± 20,1	25,05 ± 21,3	25,38 ± 21,85
51	Q14697	GANAB	Neutral alpha-glucosidase AB	7	7	7		-1.82636	0.0318649		-2.19939	0.0108012		-4.01689	0.000105793		22,68 ± 17,77	21,81 ± 18,04	20,67 ± 16,81
52	Q15782	CHI3L2	Chitinase-3-like protein 2	7	7	7		3.46997	0.00655937		2.04618	0.0203806		7.10019	0.00223992		22,45 ± 19,18	24,24 ± 20,56	25,28 ± 21,29
53	Q5HYA8	TMEM67	Meckelin	7	7	7		-3.15984	0.0267325		-1.33756	0.259573		-4.22649	0.00544384		23,44 ± 20,84	21,78 ± 18,54	21,36 ± 18,31
54	Q6GTX8	LAIR1	Leukocyte-associated immunoglobulin-like receptor 1	6	5	5		-2.39913	0.00283222		1.69715	0.24129		-1.41362	0.0223839		21,31 ± 17,67	20,05 ± 16,14	20,81 ± 18,18
55	Q86UD1	OAF	Out at first protein homolog	5	7	7		4.23333	0.0373564		-1.2838	0.985035		3.2975	0.0132792		19,09 ± 16,03	21,17 ± 18,3	20,81 ± 17,07
56	Q8NBP7	PCSK9	Proprotein convertase subtilisin/kexin type 9	7	7	7		1.88078	0.00869153		1.00598	0.969982		1.89203	0.0743577		22,81 ± 19,72	23,72 ± 20,01	23,73 ± 19,87
57	Q92743	HTRA1	Serine protease HTRA1	7	7	7		2.89147	0.0110721		1.67204	0.0445308		4.83464	0.00157891		23,96 ± 20,39	25,49 ± 21,45	26,23 ± 21,42
58	Q9BS26	ERP44	Endoplasmic reticulum resident protein 44	5	6	5		2.25574	0.0248436		-2.62812	0.0067865		-1.16508	0.450002		19,56 ± 16,24	20,74 ± 17,42	19,34 ± 15,56
59	Q9HB40	SCPEP1	Retinoid-inducible serine carboxypeptidase	5	7	7		3.10858	0.0011913		2.86262	0.0674427		8.89866	0.000864113		19,43 ± 15,97	21,06 ± 16,9	22,58 ± 19,53
60	Q9NRN5	OLFML3	Olfactomedin-like protein 3	7	7	7		2.24527	0.0198175		1.46321	0.104245		3.28528	0.00376343		21,83 ± 18,97	22,99 ± 19,5	23,54 ± 19,86
61	Q9Y4K0	LOXL2	Lysyl oxidase homolog 2	7	7	7		1.43337	0.0409738		-1.27397	0.335113		1.12512	0.261576		24,78 ± 21,38	25,3 ± 21,81	24,95 ± 21,36
62	Q9Y646	CPQ	Carboxypeptidase Q	7	7	7		2.6879	0.00908391		1.57713	0.0351056		4.23919	0.00146687		20,54 ± 17,25	21,97 ± 18,55	22,62 ± 18,19
Part II: Secreted proteins significantly changed during later feeding (from T18 to T22)
order	Accession	gene name	Description	Number (n)				T14-T18			T18-T22			T14-T22			Abundance (log-transformed)
				T14	T18	T22		FC	P value		FC	P value		FC	P value		T14 (Mean ± SEM)	T18 (Mean ± SEM)	T22 (Mean ± SEM)
1	O00115	DNASE2	Deoxyribonuclease-2-alpha	4	6	7		1.98294	0.0717128		3.07045	0.000821243		6.08852	0.00104318		19,37 ± 16,35	20,36 ± 17,26	21,98 ± 17,99
2	O00391	QSOX1	Sulfhydryl oxidase 1	7	7	7		1.40525	0.220925		1.34172	0.0410873		1.88546	0.0124264		24,84 ± 20,56	25,33 ± 21,7	25,76 ± 21,81
3	O00622	CYR61	Protein CYR61	6	7	7		1.7636	0.212289		1.65374	0.0498632		2.91653	0.00450836		22,1 ± 19,57	22,92 ± 20,04	23,64 ± 18,86
4	O14498	ISLR	Immunoglobulin superfamily containing leucine-rich repeat protein	7	7	7		1.89831	0.237516		1.87776	0.0146788		3.56458	0.0082622		21,94 ± 18,49	22,86 ± 20,03	23,77 ± 20,7
5	O43852	CALU	Calumenin	4	6	4		1.8629	0.0649457		-2.21338	0.0491793		-1.18813	0.485771		19,01 ± 16,05	19,9 ± 16,59	18,76 ± 15,55
6	O75326	SEMA7A	Semaphorin-7A	7	6	5		-3.01968	0.0341112		1.61275	0.0360276		-1.87238	0.0839307		21,04 ± 17,43	19,45 ± 15,55	20,14 ± 16,23
7	O75629	CREG1	Protein CREG1	5	7	7		1.5396	0.295673		4.33261	0.00409864		6.6705	0.00014991		19,77 ± 17,34	20,4 ± 17,55	22,51 ± 19,51
8	O95084	PRSS23	Serine protease 23	7	7	7		2.32721	0.0290333		1.44245	0.0340401		3.3569	0.00229772		21,18 ± 17,08	22,4 ± 18,84	22,93 ± 18,55
9	O95967	EFEMP2	EGF-containing fibulin-like extracellular matrix protein 2	7	7	7		1.48892	0.333899		1.60656	0.00579601		2.39205	0.06073		21,42 ± 18	22 ± 18,89	22,68 ± 19,41
10	P00751	CFB	Complement factor B	7	7	7		1.95038	0.117463		3.24275	0.0207006		6.32459	5.55346e-06		20,97 ± 17,63	21,93 ± 18,61	23,63 ± 20,38
11	P02452	COL1A1	Collagen alpha-1(I) chain	7	7	7		1.95039	0.0387651		1.50829	0.0257393		2.94174	0.00342781		28,98 ± 25,24	29,94 ± 26,59	30,54 ± 26,76
12	P02753	RBP4	Retinol-binding protein 4	7	7	7		2.23462	0.00197797		-1.65781	0.00822306		1.34793	0.62866		25,76 ± 22,56	26,92 ± 23,92	26,19 ± 23,3
13	P06865	HEXA	Beta-hexosaminidase subunit alpha	7	7	7		2.27713	0.0110494		1.56318	0.0180048		3.55956	0.00672487		22,27 ± 18,73	23,46 ± 19,11	24,1 ± 19,61
14	P07099	EPHX1	Epoxide hydrolase 1	7	7	7		1.10041	0.640331		-2.72998	0.0273294		-2.48086	0.0141732		23,74 ± 20,3	23,88 ± 20,9	22,43 ± 18,9
15	P07339	CTSD	Cathepsin D	7	7	7		2.49631	0.00810378		1.5858	0.0279185		3.95865	1.02601e-05		26,34 ± 22,02	27,65 ± 23,78	28,32 ± 23,34
16	P07602	PSAP	Prosaposin	7	7	7		2.40257	0.00502535		1.97726	0.00616961		4.75049	0.000449369		29,72 ± 25,31	30,99 ± 27,22	31,97 ± 27,64
17	P07602	PSAP	Sap-mu-9 of Prosaposin	6	7	7		2.75327	0.0131469		1.78904	0.0199599		4.92571	0.000184765		22,69 ± 19,29	24,15 ± 20,77	24,99 ± 21,13
18	P07858	CTSB	Cathepsin B	7	7	7		2.31985	0.0103409		1.79405	0.00635853		4.16193	8.29253e-05		24,86 ± 20,41	26,07 ± 22,09	26,91 ± 22,13
19	P08253	MMP2	72 kDa type IV collagenase	7	7	7		1.64212	0.108324		1.48431	0.0400971		2.43743	0.0171364		26 ± 22,34	26,72 ± 23,37	27,29 ± 23,35
20	P08603	CFH	Complement factor H	6	7	7		-1.35631	0.852491		-1.74069	0.0429214		-2.3609	0.1846		22,93 ± 20,03	22,49 ± 17,83	21,69 ± 18,37
21	P0C0L5	C4B	Complement C4-B	7	7	7		1.98068	0.044456		3.64564	0.000237566		7.22084	0.00200808		21,1 ± 18,18	22,09 ± 18,32	23,96 ± 19,36
22	P10619	CTSA	Lysosomal protective protein	7	7	7		1.00639	0.544196		2.286	0.00328353		2.3006	0.0228384		23,29 ± 20,24	23,3 ± 19,12	24,49 ± 19,75
23	P10909	CLU	Clusterin	7	7	7		4.64218	0.000526415		2.23536	0.00365794		10.3769	0.000177931		25,94 ± 22,22	28,15 ± 24,26	29,31 ± 24,48
24	P11021	HSPA5	78 kDa glucose-regulated protein	7	7	7		-1.36462	0.212951		-2.32823	0.00776655		-3.17715	0.00022992		27,18 ± 23,02	26,73 ± 22,5	25,51 ± 21,27
25	P12109	COL6A1	Collagen alpha-1(VI) chain	7	7	7		1.68918	0.0287364		1.31155	0.044112		2.21544	0.0019709		29,19 ± 25,28	29,95 ± 26,29	30,34 ± 26,15
26	P13667	PDIA4	Protein disulfide-isomerase A4	7	7	7		-3.44125	0.00444537		-1.91787	0.0283086		-6.59989	0.000269871		25,33 ± 22,47	23,54 ± 19,77	22,6 ± 18,45
27	P14625	HSP90B1	Endoplasmin	7	7	7		1.10482	0.473631		-1.87048	0.00613649		-1.69302	0.02764		24,86 ± 20,64	25,01 ± 20,35	24,1 ± 19,52
28	P16070	CD44	CD44 antigen	6	6	6		1.18529	0.418364		-1.73454	0.0394821		-1.46339	0.619578		21,08 ± 18,17	21,32 ± 18,11	20,53 ± 16,92
29	P19021	PAM	Peptidyl-glycine alpha-amidating monooxygenase	7	7	7		5.00426	0.000184737		1.76894	0.0464031		8.85225	0.000428853		20,18 ± 15,62	22,5 ± 18,6	23,33 ± 20,16
30	P21246	PTN	Pleiotrophin	4	6	6		2.50129	0.110153		1.97654	0.0457333		4.94391	0.00269639		19,3 ± 17,02	20,63 ± 18,37	21,61 ± 17,99
31	P21291	CSRP1	Cysteine and glycine-rich protein 1	6	6	6		-1.83542	0.145414		-1.92323	0.000469307		-3.52995	0.0100048		21,94 ± 18,78	21,06 ± 18,14	20,12 ± 17,06
32	P22105	TNXB	Tenascin-X	7	7	7		-1.46452	0.0827876		2.04991	0.0285132		1.39971	0.728001		24,61 ± 21,3	24,06 ± 21,6	25,1 ± 22,91
33	P22894	MMP8	Neutrophil collagenase	5	7	7		1.21916	0.26322		6.83216	0.00343288		8.32951	0.0011269		19,28 ± 16,29	19,57 ± 15,65	22,34 ± 19,02
34	P24821	TNC	Tenascin	7	7	7		-1.01478	0.623893		1.80249	0.0403482		1.77623	0.148636		22,62 ± 18,99	22,59 ± 19,57	23,44 ± 19,8
35	P27797	CALR	Calreticulin	7	7	7		-1.27561	0.237267		-1.90409	0.00980954		-2.42888	0.00231798		26,19 ± 22,39	25,83 ± 22,45	24,91 ± 21,48
36	P28799	GRN	Granulins	7	7	7		1.26939	0.136421		1.55562	0.0030426		1.97469	0.0197157		22,9 ± 20,02	23,25 ± 19,13	23,88 ± 19,73
37	P39059	COL15A1	Collagen alpha-1(XV) chain	7	7	7		1.593	0.180826		1.83676	0.0118023		2.92595	0.00242588		25,29 ± 22,06	25,96 ± 22,47	26,84 ± 23,18
38	P41222	PTGDS	Prostaglandin-H2 D-isomerase	7	7	7		3.47287	0.00139438		2.00999	0.0207379		6.98044	7.66469e-05		23,96 ± 20,59	25,76 ± 22,26	26,76 ± 22,53
39	P43121	MCAM	Cell surface glycoprotein MUC18	7	7	7		1.37675	0.304318		-1.85937	0.0467527		-1.35054	0.13999		24,46 ± 20,67	24,92 ± 21,54	24,03 ± 20,36
40	P50454	SERPINH1	Serpin H1	7	7	7		-1.24641	0.360845		-1.44522	0.0362706		-1.80133	0.0427602		26,68 ± 22,36	26,37 ± 22,46	25,83 ± 22,02
41	P51888	PRELP	Prolargin	6	7	7		2.40811	0.0978708		1.99879	0.049696		4.81332	0.00276528		20,87 ± 17,83	22,14 ± 19,16	23,14 ± 20,09
42	P55083	MFAP4	Microfibril-associated glycoprotein 4	7	7	7		4.11505	0.0372466		2.83836	0.0326875		11.68	3.01349e-05		22,18 ± 18,74	24,22 ± 21,03	25,72 ± 22,12
43	P55290	CDH13	Cadherin-13	7	6	4		1.2909	0.429315		-2.11934	0.0390516		-1.64175	0.723595		21,18 ± 18,73	21,55 ± 18,87	20,47 ± 17,78
44	Q02818	NUCB1	Nucleobindin-1	7	7	7		1.82982	0.0172728		1.39898	0.0429936		2.55988	0.00214415		26,35 ± 22,21	27,22 ± 23,04	27,7 ± 23,17
45	Q12907	LMAN2	Vesicular integral-membrane protein VIP36	7	7	7		-1.47883	0.0382418		-1.93125	0.0241542		-2.85598	0.000620358		25,31 ± 22,29	24,74 ± 21,99	23,79 ± 20,89
46	Q13443	ADAM9	Disintegrin and metalloproteinase domain-containing protein 9	6	7	7		1.88728	0.0266374		2.43171	0.0435724		4.58932	0.0038458		18,69 ± 16,07	19,61 ± 15,64	20,89 ± 17,25
47	Q13822	ENPP2	Ectonucleotide pyrophosphatase/phosphodiesterase family member 2	5	7	7		-1.2323	0.283671		2.58604	0.0209288		2.09855	0.0455613		21,16 ± 19,41	20,86 ± 18,54	22,23 ± 19,75
48	Q14112	NID2	Nidogen-2	7	7	7		1.14554	0.451941		1.35561	0.024323		1.5529	0.10958		22,69 ± 19,26	22,89 ± 19,29	23,33 ± 19,76
49	Q14697	GANAB	Neutral alpha-glucosidase AB	7	7	7		-1.82636	0.0318649		-2.19939	0.0108012		-4.01689	0.000105793		22,68 ± 17,77	21,81 ± 18,04	20,67 ± 16,81
50	Q14767	LTBP2	Latent-transforming growth factor beta-binding protein 2	7	7	7		-1.38405	0.642462		1.93201	0.0361309		1.39591	0.261982		22,64 ± 19,48	22,17 ± 18,53	23,12 ± 19,28
51	Q15293	RCN1	Reticulocalbin-1	7	7	7		-1.06942	0.674792		-1.73686	0.017725		-1.85742	0.0519792		25,01 ± 20,97	24,91 ± 20,99	24,11 ± 20,45
52	Q15782	CHI3L2	Chitinase-3-like protein 2	7	7	7		3.46997	0.00655937		2.04618	0.0203806		7.10019	0.00223992		22,45 ± 19,18	24,24 ± 20,56	25,28 ± 21,29
53	Q6EMK4	VASN	Vasorin	7	7	7		1.8827	0.0663518		-2.5535	0.0244668		-1.3563	0.95337		23,45 ± 20,49	24,36 ± 21,11	23,01 ± 19,34
54	Q8IUX7	AEBP1	Adipocyte enhancer-binding protein 1	7	7	7		2.4819	0.0874921		1.69646	0.0319301		4.21044	0.00399728		20,06 ± 16,47	21,37 ± 17,97	22,13 ± 18,08
55	Q8NBS9	TXNDC5	Thioredoxin domain-containing protein 5	7	7	7		-1.12535	0.87065		-1.82336	0.0109487		-2.05191	0.167331		22,63 ± 19,26	22,46 ± 18,42	21,59 ± 17,72
56	Q92743	HTRA1	Serine protease HTRA1	7	7	7		2.89147	0.0110721		1.67204	0.0445308		4.83464	0.00157891		23,96 ± 20,39	25,49 ± 21,45	26,23 ± 21,42
57	Q99523	SORT1	Sortilin	6	6	7		-1.23391	0.342163		-5.02088	0.00630294		-6.19533	0.00130377		22,79 ± 18,9	22,49 ± 18,88	20,16 ± 16,83
58	Q99727	TIMP4	Metalloproteinase inhibitor 4	7	7	7		1.12271	0.314184		2.52819	0.0114389		2.83843	0.00406674		22,76 ± 20,05	22,93 ± 19,14	24,27 ± 21,02
59	Q9BS26	ERP44	Endoplasmic reticulum resident protein 44	5	6	5		2.25574	0.0248436		-2.62812	0.0067865		-1.16508	0.450002		19,56 ± 16,24	20,74 ± 17,42	19,34 ± 15,56
60	Q9BUD6	SPON2	Spondin-2	7	7	7		3.34674	0.050652		2.15213	0.0364934		7.2026	0.00478296		22,97 ± 20,26	24,71 ± 21,8	25,82 ± 21,34
61	Q9BWS9	CHID1	Chitinase domain-containing protein 1	5	7	7		1.21918	0.778919		-1.75124	0.0386913		-1.43641	0.253549		21,5 ± 18,88	21,79 ± 19,27	20,98 ± 18,5
62	Q9UHL4	DPP7	Dipeptidyl peptidase 2	7	7	7		-1.702	0.200735		1.90918	0.0435751		1.12173	0.450029		22,43 ± 19,42	21,66 ± 18,56	22,6 ± 18,25
63	Q9Y646	CPQ	Carboxypeptidase Q	7	7	7		2.6879	0.00908391		1.57713	0.0351056		4.23919	0.00146687		20,54 ± 17,25	21,97 ± 18,55	22,62 ± 18,19
Part III: Secreted proteins significantly changed after 8 days overfeeding (from T14 to T22)
order	Accession	gene name	Description	Number (n)				T14-T18			T18-T22			T14-T22			Abundance (log-transformed)
				T14	T18	T22		FC	P value		FC	P value		FC	P value		T14 (Mean ± SEM)	T18 (Mean ± SEM)	T22 (Mean ± SEM)
1	A1L4H1	SSC5D	Soluble scavenger receptor cysteine-rich domain-containing protein SSC5D	5	7	7		1.48428	0.120552		1.31329	0.175155		1.94928	0.0434446		20,16 ± 16,68	20,73 ± 17,16	21,13 ± 18,07
2	O00115	DNASE2	Deoxyribonuclease-2-alpha	4	6	7		1.98294	0.0717128		3.07045	0.000821243		6.08852	0.00104318		19,37 ± 16,35	20,36 ± 17,26	21,98 ± 17,99
3	O00391	QSOX1	Sulfhydryl oxidase 1	7	7	7		1.40525	0.220925		1.34172	0.0410873		1.88546	0.0124264		24,84 ± 20,56	25,33 ± 21,7	25,76 ± 21,81
4	O00468	AGRN	Agrin	4	6	7		3.31879	0.0523696		1.07289	0.579169		3.5607	0.00443937		18,81 ± 16,73	20,55 ± 17,61	20,65 ± 16,97
5	O00622	CYR61	Protein CYR61	6	7	7		1.7636	0.212289		1.65374	0.0498632		2.91653	0.00450836		22,1 ± 19,57	22,92 ± 20,04	23,64 ± 18,86
6	O00763	ACACB	Acetyl-CoA carboxylase 2	7	7	7		-1.97513	0.111486		-1.29558	0.139337		-2.55894	0.0473133		27,41 ± 23,85	26,43 ± 22,47	26,05 ± 22,44
7	O14498	ISLR	Immunoglobulin superfamily containing leucine-rich repeat protein	7	7	7		1.89831	0.237516		1.87776	0.0146788		3.56458	0.0082622		21,94 ± 18,49	22,86 ± 20,03	23,77 ± 20,7
8	O14773	TPP1	Tripeptidyl-peptidase 1	4	7	7		6.29666	0.0186321		1.14332	0.558028		7.19911	0.000244364		21,13 ± 18,93	23,78 ± 20,56	23,98 ± 20,19
9	O43854	EDIL3	EGF-like repeat and discoidin I-like domain-containing protein 3	6	6	7		1.71888	0.121374		2.14179	0.097508		3.68148	0.0137232		21,28 ± 18,21	22,07 ± 18,73	23,16 ± 19,37
10	O75094	SLIT3	Slit homolog 3 protein	4	7	6		1.83487	0.118419		1.3144	0.257451		2.41175	0.0179562		18,44 ± 15,78	19,31 ± 15,67	19,71 ± 16,07
11	O75629	CREG1	Protein CREG1	5	7	7		1.5396	0.295673		4.33261	0.00409864		6.6705	0.00014991		19,77 ± 17,34	20,4 ± 17,55	22,51 ± 19,51
12	O75787	ATP6AP2	Renin receptor	7	7	7		2.63763	0.00663752		1.42396	0.17708		3.75587	0.00678949		21,19 ± 18,27	22,59 ± 19,46	23,1 ± 19,56
13	O95084	PRSS23	Serine protease 23	7	7	7		2.32721	0.0290333		1.44245	0.0340401		3.3569	0.00229772		21,18 ± 17,08	22,4 ± 18,84	22,93 ± 18,55
14	P00736	C1R	Complement C1r subcomponent	7	7	7		2.37385	0.00829334		1.17553	0.207112		2.79053	0.00621813		25,3 ± 22,02	26,55 ± 22,74	26,78 ± 22,27
15	P00751	CFB	Complement factor B	7	7	7		1.95038	0.117463		3.24275	0.0207006		6.32459	5.55346e-06		20,97 ± 17,63	21,93 ± 18,61	23,63 ± 20,38
16	P01024	C3	Complement C3	7	7	7		2.63092	0.00336894		1.56468	0.0500331		4.11654	0.000447291		29,12 ± 24,67	30,51 ± 26,76	31,16 ± 26,58
17	P01033	TIMP1	Metalloproteinase inhibitor 1	7	7	7		1.74046	0.0455996		1.29093	0.174753		2.24681	0.00238395		25,38 ± 20,85	26,18 ± 22,36	26,55 ± 22,76
18	P01308	INS	Insulin	7	7	7		5.07346	0.27544		-1.42952	0.920156		3.54906	0.0140076		23,96 ± 20,77	26,3 ± 23,6	25,79 ± 22,76
19	P02452	COL1A1	Collagen alpha-1(I) chain	7	7	7		1.95039	0.0387651		1.50829	0.0257393		2.94174	0.00342781		28,98 ± 25,24	29,94 ± 26,59	30,54 ± 26,76
20	P02461	COL3A1	Collagen alpha-1(III) chain	7	7	7		2.57881	0.00908514		1.26509	0.185845		3.26242	0.00565988		29,13 ± 25,2	30,5 ± 26,98	30,83 ± 26,3
21	P02649	APOE	Apolipoprotein E	7	7	7		2.45378	0.00588559		1.25701	0.234558		3.08443	0.00745271		31,48 ± 27,66	32,78 ± 29,38	33,11 ± 28,3
22	P05534	HLA-A	HLA class I histocompatibility antigen, A-24 alpha chain	5	7	7		1.52286	0.0942611		1.30891	0.127328		1.99329	0.0210714		21,03 ± 16,91	21,64 ± 17,59	22,03 ± 18,15
23	P06865	HEXA	Beta-hexosaminidase subunit alpha	7	7	7		2.27713	0.0110494		1.56318	0.0180048		3.55956	0.00672487		22,27 ± 18,73	23,46 ± 19,11	24,1 ± 19,61
24	P07099	EPHX1	Epoxide hydrolase 1	7	7	7		1.10041	0.640331		-2.72998	0.0273294		-2.48086	0.0141732		23,74 ± 20,3	23,88 ± 20,9	22,43 ± 18,9
25	P07237	P4HB	Protein disulfide-isomerase	7	7	7		-1.32179	0.250446		-1.51108	0.0674752		-1.99733	0.0452273		25,71 ± 21,79	25,31 ± 21,67	24,71 ± 20,99
26	P07339	CTSD	Cathepsin D	7	7	7		2.49631	0.00810378		1.5858	0.0279185		3.95865	1.02601e-05		26,34 ± 22,02	27,65 ± 23,78	28,32 ± 23,34
27	P07585	DCN	Decorin	7	7	7		2.12245	0.00746671		1.21091	0.0909536		2.57009	0.0024575		26 ± 22,15	27,09 ± 23,83	27,37 ± 23,72
28	P07602	PSAP	Prosaposin	7	7	7		2.40257	0.00502535		1.97726	0.00616961		4.75049	0.000449369		29,72 ± 25,31	30,99 ± 27,22	31,97 ± 27,64
29	P07602	PSAP	Sap-mu-6 of Prosaposin	4	5	5		3.14336	0.109705		2.22895	0.109439		7.0064	0.000235271		20,15 ± 16,91	21,81 ± 18,82	22,96 ± 20,07
30	P07602	PSAP	Sap-mu-9 of Prosaposin	6	7	7		2.75327	0.0131469		1.78904	0.0199599		4.92571	0.000184765		22,69 ± 19,29	24,15 ± 20,77	24,99 ± 21,13
31	P07711	CTSL	Cathepsin L1	7	7	7		1.71165	0.127856		1.37635	0.112541		2.35584	0.0347084		22,29 ± 18,66	23,06 ± 19,27	23,52 ± 19,72
32	P07858	CTSB	Cathepsin B	7	7	7		2.31985	0.0103409		1.79405	0.00635853		4.16193	8.29253e-05		24,86 ± 20,41	26,07 ± 22,09	26,91 ± 22,13
33	P07996	THBS1	Thrombospondin-1	7	7	7		1.70357	0.102985		1.32083	0.0606027		2.25013	0.0106415		27,63 ± 23,83	28,4 ± 24,95	28,8 ± 25,02
34	P08123	COL1A2	Collagen alpha-2(I) chain	7	7	7		2.30548	0.0172502		1.34982	0.0774063		3.11199	0.00301586		29,26 ± 25,2	30,46 ± 27,16	30,89 ± 26,74
35	P08253	MMP2	72 kDa type IV collagenase	7	7	7		1.64212	0.108324		1.48431	0.0400971		2.43743	0.0171364		26 ± 22,34	26,72 ± 23,37	27,29 ± 23,35
36	P08294	SOD3	Extracellular superoxide dismutase [Cu-Zn]	7	7	7		2.25722	0.0191986		1.01794	0.906492		2.29771	0.0058994		23,68 ± 19,98	24,86 ± 21,57	24,88 ± 21,66
37	P08493	MGP	Matrix Gla protein	7	5	4		2.06514	0.044539		1.04439	0.737032		2.15681	0.0171268		21,06 ± 17,55	22,1 ± 19,94	22,17 ± 19,49
38	P09382	LGALS1	Galectin-1	7	7	7		-1.90053	0.128947		-1.44472	0.175117		-2.74574	0.0154133		28,84 ± 26,34	27,92 ± 24,49	27,39 ± 23,54
39	P09486	SPARC	Sparc	7	7	7		1.75766	0.0338032		1.25072	0.164589		2.19834	0.0194056		29,57 ± 25,46	30,39 ± 26,53	30,71 ± 26,37
40	P09603	CSF1	Macrophage colony-stimulating factor 1	7	7	7		1.40737	0.229918		1.65684	0.0698686		2.33178	0.0179787		20,93 ± 18,71	21,43 ± 17,48	22,15 ± 17,81
41	P0C0L5	C4B	Complement C4-B	7	7	7		1.98068	0.044456		3.64564	0.000237566		7.22084	0.00200808		21,1 ± 18,18	22,09 ± 18,32	23,96 ± 19,36
42	P10619	CTSA	Lysosomal protective protein	7	7	7		1.00639	0.544196		2.286	0.00328353		2.3006	0.0228384		23,29 ± 20,24	23,3 ± 19,12	24,49 ± 19,75
43	P10909	CLU	Clusterin	7	7	7		4.64218	0.000526415		2.23536	0.00365794		10.3769	0.000177931		25,94 ± 22,22	28,15 ± 24,26	29,31 ± 24,48
44	P11021	HSPA5	78 kDa glucose-regulated protein	7	7	7		-1.36462	0.212951		-2.32823	0.00776655		-3.17715	0.00022992		27,18 ± 23,02	26,73 ± 22,5	25,51 ± 21,27
45	P12109	COL6A1	Collagen alpha-1(VI) chain	7	7	7		1.68918	0.0287364		1.31155	0.044112		2.21544	0.0019709		29,19 ± 25,28	29,95 ± 26,29	30,34 ± 26,15
46	P12110	COL6A2	Collagen alpha-2(VI) chain	7	7	7		1.67096	0.0457575		1.24281	0.12249		2.07668	0.0134105		26,98 ± 23,15	27,72 ± 24,07	28,04 ± 23,34
47	P13497	BMP1	Bone morphogenetic protein 1	7	7	7		1.16588	0.705873		1.6897	0.0639356		1.96998	0.0392899		22,48 ± 18,71	22,7 ± 18,93	23,46 ± 19,09
48	P13611	VCAN	Versican core protein	7	7	7		1.82396	0.030588		1.27966	0.155312		2.33404	0.0337599		23,61 ± 20,29	24,48 ± 20,01	24,84 ± 20,38
49	P13667	PDIA4	Protein disulfide-isomerase A4	7	7	7		-3.44125	0.00444537		-1.91787	0.0283086		-6.59989	0.000269871		25,33 ± 22,47	23,54 ± 19,77	22,6 ± 18,45
50	P14625	HSP90B1	Endoplasmin	7	7	7		1.10482	0.473631		-1.87048	0.00613649		-1.69302	0.02764		24,86 ± 20,64	25,01 ± 20,35	24,1 ± 19,52
51	P16035	TIMP2	Metalloproteinase inhibitor 2	7	7	7		1.9728	0.0246734		1.69569	0.0542386		3.34526	0.00594712		26,24 ± 22,4	27,22 ± 23,27	27,98 ± 23,75
52	P17936	IGFBP3	Insulin-like growth factor-binding protein 3	7	7	7		2.76457	0.0530135		1.0949	0.435658		3.02692	0.00452447		22,37 ± 18,7	23,84 ± 20,46	23,97 ± 20,04
53	P18462	HLA-A	HLA class I histocompatibility antigen, A-25 alpha chain	7	7	7		2.34376	0.002039		1.02447	0.948221		2.4011	0.00356808		21,93 ± 17,67	23,16 ± 18,71	23,2 ± 19,11
54	P19021	PAM	Peptidyl-glycine alpha-amidating monooxygenase	7	7	7		5.00426	0.000184737		1.76894	0.0464031		8.85225	0.000428853		20,18 ± 15,62	22,5 ± 18,6	23,33 ± 20,16
55	P19022	CDH2	Cadherin-2	7	7	7		1.67408	0.060056		1.41341	0.148822		2.36617	0.00964441		21,3 ± 17,47	22,04 ± 18,34	22,54 ± 19,02
56	P20062	TCN2	Transcobalamin-2	7	7	7		2.01343	0.0613646		1.5359	0.0646171		3.09242	0.00178708		23,06 ± 19,5	24,07 ± 20,75	24,69 ± 20,86
57	P21246	PTN	Pleiotrophin	4	6	6		2.50129	0.110153		1.97654	0.0457333		4.94391	0.00269639		19,3 ± 17,02	20,63 ± 18,37	21,61 ± 17,99
58	P21291	CSRP1	Cysteine and glycine-rich protein 1	6	6	6		-1.83542	0.145414		-1.92323	0.000469307		-3.52995	0.0100048		21,94 ± 18,78	21,06 ± 18,14	20,12 ± 17,06
59	P21810	BGN	Biglycan	7	7	7		1.43955	0.925726		1.85353	0.0865021		2.66826	0.00101113		22,21 ± 18,41	22,73 ± 19,78	23,62 ± 20,12
60	P22692	IGFBP4	Insulin-like growth factor-binding protein 4	7	7	7		2.03408	0.0201801		1.39603	0.173972		2.83964	0.0125473		25,18 ± 21,16	26,21 ± 22,42	26,69 ± 22,49
61	P22894	MMP8	Neutrophil collagenase	5	7	7		1.21916	0.26322		6.83216	0.00343288		8.32951	0.0011269		19,28 ± 16,29	19,57 ± 15,65	22,34 ± 19,02
62	P24593	IGFBP5	Insulin-like growth factor-binding protein 5	7	7	7		2.09543	0.0235895		1.39329	0.136186		2.91955	0.00718949		25,69 ± 21,53	26,76 ± 22,82	27,24 ± 22,97
63	P26022	PTX3	Pentraxin-related protein PTX3	7	7	7		1.30302	0.397647		-1.00381	0.611322		1.29808	0.0421904		25,46 ± 21,71	25,84 ± 22,35	25,84 ± 22,1
64	P27797	CALR	Calreticulin	7	7	7		-1.27561	0.237267		-1.90409	0.00980954		-2.42888	0.00231798		26,19 ± 22,39	25,83 ± 22,45	24,91 ± 21,48
65	P28799	GRN	Granulins	7	7	7		1.26939	0.136421		1.55562	0.0030426		1.97469	0.0197157		22,9 ± 20,02	23,25 ± 19,13	23,88 ± 19,73
66	P30040	ERP29	Endoplasmic reticulum resident protein 29	7	7	4		-2.11124	0.0491365		-2.24153	0.576882		-4.73241	0.000295661		23,18 ± 19,2	22,1 ± 19,5	20,93 ± 17,67
67	P35052	GPC1	Glypican-1	7	7	7		2.83991	0.00268537		1.02513	0.817718		2.91128	0.000948911		24,05 ± 19,24	25,56 ± 21,81	25,59 ± 21,46
68	P35555	FBN1	Fibrillin-1	7	7	7		2.08726	0.0540813		1.10668	0.444361		2.30992	0.0356426		25,66 ± 21,92	26,72 ± 23,45	26,87 ± 23,66
69	P36955	SERPINF1	Pigment epithelium-derived factor	7	7	7		2.0685	0.0184768		-1.00857	0.878782		2.05093	0.036063		29,83 ± 25,96	30,88 ± 27,37	30,87 ± 26,86
70	P39059	COL15A1	Collagen alpha-1(XV) chain	7	7	7		1.593	0.180826		1.83676	0.0118023		2.92595	0.00242588		25,29 ± 22,06	25,96 ± 22,47	26,84 ± 23,18
71	P41222	PTGDS	Prostaglandin-H2 D-isomerase	7	7	7		3.47287	0.00139438		2.00999	0.0207379		6.98044	7.66469e-05		23,96 ± 20,59	25,76 ± 22,26	26,76 ± 22,53
72	P50454	SERPINH1	Serpin H1	7	7	7		-1.24641	0.360845		-1.44522	0.0362706		-1.80133	0.0427602		26,68 ± 22,36	26,37 ± 22,46	25,83 ± 22,02
73	P50897	PPT1	Palmitoyl-protein thioesterase 1	6	6	7		1.38394	0.196119		1.99602	0.0753326		2.76237	0.0412878		21,05 ± 18,29	21,52 ± 18,17	22,52 ± 19,17
74	P51884	LUM	Lumican	7	7	7		1.99296	0.00316037		1.30777	0.0797132		2.60634	0.00483995		25,22 ± 21,44	26,22 ± 22,43	26,61 ± 22,39
75	P51888	PRELP	Prolargin	6	7	7		2.40811	0.0978708		1.99879	0.049696		4.81332	0.00276528		20,87 ± 17,83	22,14 ± 19,16	23,14 ± 20,09
76	P55083	MFAP4	Microfibril-associated glycoprotein 4	7	7	7		4.11505	0.0372466		2.83836	0.0326875		11.68	3.01349e-05		22,18 ± 18,74	24,22 ± 21,03	25,72 ± 22,12
77	P61916	NPC2	Epididymal secretory protein E1	7	7	7		1.96	0.0408793		1.09558	0.569459		2.14734	0.0137863		26,46 ± 22,57	27,43 ± 23,75	27,56 ± 23,44
78	P98160	HSPG2	Basement membrane-specific heparan sulfate proteoglycan core protein	7	7	7		1.67372	0.122174		1.15752	0.260995		1.93737	0.0399299		28,53 ± 24,65	29,28 ± 25,87	29,49 ± 25,71
79	Q02818	NUCB1	Nucleobindin-1	7	7	7		1.82982	0.0172728		1.39898	0.0429936		2.55988	0.00214415		26,35 ± 22,21	27,22 ± 23,04	27,7 ± 23,17
80	Q08380	LGALS3BP	Galectin-3-binding protein	7	7	7		2.01712	0.00382365		-1.02594	0.878333		1.96612	0.0111853		26,86 ± 23,74	27,87 ± 24,47	27,84 ± 23,95
81	Q10471	GALNT2	Polypeptide N-acetylgalactosaminyltransferase 2	5	7	6		1.55126	0.084628		1.10107	0.389746		1.70805	0.0195531		21,72 ± 17,57	22,35 ± 18,53	22,49 ± 18,73
82	Q12805	EFEMP1	EGF-containing fibulin-like extracellular matrix protein 1	7	7	7		2.3532	0.0604139		1.50678	0.109202		3.54576	0.00211779		22,81 ± 19,42	24,04 ± 20,89	24,64 ± 21,2
83	Q12907	LMAN2	Vesicular integral-membrane protein VIP36	7	7	7		-1.47883	0.0382418		-1.93125	0.0241542		-2.85598	0.000620358		25,31 ± 22,29	24,74 ± 21,99	23,79 ± 20,89
84	Q13443	ADAM9	Disintegrin and metalloproteinase domain-containing protein 9	6	7	7		1.88728	0.0266374		2.43171	0.0435724		4.58932	0.0038458		18,69 ± 16,07	19,61 ± 15,64	20,89 ± 17,25
85	Q13822	ENPP2	Ectonucleotide pyrophosphatase/phosphodiesterase family member 2	5	7	7		-1.2323	0.283671		2.58604	0.0209288		2.09855	0.0455613		21,16 ± 19,41	20,86 ± 18,54	22,23 ± 19,75
86	Q14118	DAG1	Dystroglycan	7	7	7		2.73089	0.0141163		1.25696	0.618376		3.43263	0.0356773		23,6 ± 20,1	25,05 ± 21,3	25,38 ± 21,85
87	Q14697	GANAB	Neutral alpha-glucosidase AB	7	7	7		-1.82636	0.0318649		-2.19939	0.0108012		-4.01689	0.000105793		22,68 ± 17,77	21,81 ± 18,04	20,67 ± 16,81
88	Q15063	POSTN	Periostin	7	7	7		2.02663	0.0682691		1.2927	0.102488		2.61983	0.0141381		25,41 ± 21,48	26,43 ± 23,5	26,8 ± 22,82
89	Q15084	PDIA6	Protein disulfide-isomerase A6	7	7	7		-1.64146	0.0762272		-1.53864	0.404191		-2.52562	0.00111457		23,48 ± 20,03	22,77 ± 19,67	22,14 ± 18,87
90	Q15113	PCOLCE	Procollagen C-endopeptidase enhancer 1	7	7	7		1.59802	0.112906		1.16697	0.18598		1.86484	0.0106763		24,68 ± 21,12	25,36 ± 22,25	25,58 ± 22,08
91	Q15782	CHI3L2	Chitinase-3-like protein 2	7	7	7		3.46997	0.00655937		2.04618	0.0203806		7.10019	0.00223992		22,45 ± 19,18	24,24 ± 20,56	25,28 ± 21,29
92	Q5HYA8	TMEM67	Meckelin	7	7	7		-3.15984	0.0267325		-1.33756	0.259573		-4.22649	0.00544384		23,44 ± 20,84	21,78 ± 18,54	21,36 ± 18,31
93	Q6GTX8	LAIR1	Leukocyte-associated immunoglobulin-like receptor 1	6	5	5		-2.39913	0.00283222		1.69715	0.24129		-1.41362	0.0223839		21,31 ± 17,67	20,05 ± 16,14	20,81 ± 18,18
94	Q76M96	CCDC80	Coiled-coil domain-containing protein 80	7	7	7		1.70046	0.0832277		1.31134	0.284746		2.22989	0.0352791		25,3 ± 21,6	26,06 ± 21,93	26,45 ± 22,39
95	Q86UD1	OAF	Out at first protein homolog	5	7	7		4.23333	0.0373564		-1.2838	0.985035		3.2975	0.0132792		19,09 ± 16,03	21,17 ± 18,3	20,81 ± 17,07
96	Q8IUX7	AEBP1	Adipocyte enhancer-binding protein 1	7	7	7		2.4819	0.0874921		1.69646	0.0319301		4.21044	0.00399728		20,06 ± 16,47	21,37 ± 17,97	22,13 ± 18,08
97	Q92626	PXDN	Peroxidasin homolog	7	7	7		1.68188	0.112459		1.20125	0.195645		2.02036	0.0370881		24,96 ± 21,13	25,71 ± 22,2	25,97 ± 22,01
98	Q92743	HTRA1	Serine protease HTRA1	7	7	7		2.89147	0.0110721		1.67204	0.0445308		4.83464	0.00157891		23,96 ± 20,39	25,49 ± 21,45	26,23 ± 21,42
99	Q96AY3	FKBP10	Peptidyl-prolyl cis-trans isomerase FKBP10	6	7	7		-1.88891	0.0784191		-1.03879	0.706405		-1.96218	0.0482527		21,56 ± 18,15	20,64 ± 17,25	20,59 ± 16,52
100	Q99523	SORT1	Sortilin	6	6	7		-1.23391	0.342163		-5.02088	0.00630294		-6.19533	0.00130377		22,79 ± 18,9	22,49 ± 18,88	20,16 ± 16,83
101	Q99727	TIMP4	Metalloproteinase inhibitor 4	7	7	7		1.12271	0.314184		2.52819	0.0114389		2.83843	0.00406674		22,76 ± 20,05	22,93 ± 19,14	24,27 ± 21,02
102	Q9BUD6	SPON2	Spondin-2	7	7	7		3.34674	0.050652		2.15213	0.0364934		7.2026	0.00478296		22,97 ± 20,26	24,71 ± 21,8	25,82 ± 21,34
103	Q9HAT2	SIAE	Sialate O-acetylesterase	6	7	7		1.54333	0.486167		1.49813	0.379444		2.31211	0.0377612		20,58 ± 17,05	21,2 ± 17,59	21,79 ± 17,98
104	Q9HB40	SCPEP1	Retinoid-inducible serine carboxypeptidase	5	7	7		3.10858	0.0011913		2.86262	0.0674427		8.89866	0.000864113		19,43 ± 15,97	21,06 ± 16,9	22,58 ± 19,53
105	Q9NRN5	OLFML3	Olfactomedin-like protein 3	7	7	7		2.24527	0.0198175		1.46321	0.104245		3.28528	0.00376343		21,83 ± 18,97	22,99 ± 19,5	23,54 ± 19,86
106	Q9UBX5	FBLN5	Fibulin-5	4	7	6		1.71515	0.206115		1.12448	0.299431		1.92864	0.0440007		20,61 ± 18,24	21,38 ± 18,13	21,55 ± 18,54
107	Q9UJJ9	GNPTG	N-acetylglucosamine-1-phosphotransferase subunit gamma	5	7	7		1.80949	0.142783		1.27662	0.349521		2.31004	0.00172411		20,26 ± 17,29	21,12 ± 17,42	21,47 ± 17,41
108	Q9UKZ9	PCOLCE2	Procollagen C-endopeptidase enhancer 2	7	7	7		1.60977	0.113839		1.50128	0.0715127		2.41672	0.0177057		25,3 ± 21,59	25,99 ± 22,43	26,57 ± 22,54
109	Q9Y646	CPQ	Carboxypeptidase Q	7	7	7		2.6879	0.00908391		1.57713	0.0351056		4.23919	0.00146687		20,54 ± 17,25	21,97 ± 18,55	22,62 ± 18,19
110	Q9Y6C2	EMILIN1	EMILIN-1	7	7	7		1.70197	0.0964925		1.33384	0.145813		2.27015	0.0407194		24,5 ± 21,12	25,27 ± 21,63	25,68 ± 20,93
